# Supplementary material for: Metabolomic insights of macrophage responses to graphene nanoplatelets: Role of scavenger receptor CD36
Source: PLoS One. 2018 Nov 7;13(11):e0207042. doi: 10.1371/journal.pone.0207042 (PMC6221354; doi:10.1371/journal.pone.0207042)
Supplement: S1 Table — (XLSX) [file pone.0207042.s005.xlsx]

## Sheet: Sheet1
Proposed Structure	RT	Mass	p - Value	Log FC
PS(14:0/20:3(8Z,11Z,14Z))	11.854	779.464	1.08e-08	-21.1279
	8.749	887.103	1.08e-07	-20.2822
PE(14:0/P-18:1(9Z))	21.552	673.514	4.7e-05	-20.1579
Valyl-Gamma-glutamate	4.6	245.137	1.23e-08	-20.099
	11.488	452.242	4.64e-08	-20.071
	11.532	627.001	4.88e-08	-19.2707
	6.41	955.522	4e-08	-19.2339
17,21-Dimethylhentetracontane	11.527	626.666	6.1e-08	-19.2125
PG(18:0/0:0)	4.912	490.324	9.94e-06	-19.1257
PS(12:0/18:4(6Z,9Z,12Z,15Z))	11.93	699.414	2.39e-06	-19.0666
1α,25-dihydroxy-11-(4-hydroxymethylphenyl)-9,11-didehydrovitamin D3 / 1α,25-dihydroxy-11-(4-hydroxymethylphenyl)-9,11-didehydrocholecalciferol	6.851	542.34	1.78e-07	-18.8985
	6.808	343.174	3.89e-08	-18.8938
	11.494	602.987	5.96e-08	-18.7528
PS(10:0/10:0)	5.758	589.307	3.34e-07	-18.7132
D-4'-Phosphopantothenate	3.36	299.077	4.22e-08	-18.7108
Cholic acid glucuronide	11.719	584.315	1.12e-07	-18.6859
8,9,10,11-Tetrafluoro-8E,10E-dodecadien-1-ol	10.287	254.129	1.81e-08	-18.6294
	7.168	903.455	1.87e-08	-18.6223
S-2-(Indol-3-yl)acetyl-CoA	17.482	924.155	3.41e-08	-18.6031
26,27-diethyl-1α,25-dihydroxy-22-thiavitamin D3 / 26,27-diethyl-1α,25-dihydroxy-22-thiacholecalciferol	8.098	490.349	2.9e-07	-18.5805
PG(20:0/0:0)	6.082	540.337	8.87e-09	-18.575
	11.669	871.486	3.92e-07	-18.5352
	11.511	645.346	9.5e-09	-18.4949
	8.129	418.225	1.27e-06	-18.4843
	5.793	663.164	1.96e-05	-18.3948
9-hydroxy-7E-Nonene-3,5-diynoic acid	2.414	164.047	7.41e-09	-18.3739
	8.237	558.27	9.81e-08	-18.3569
	10.098	440.26	6.35e-08	-18.348
	4.544	473.32	1.69e-08	-18.3349
5S-HETE-d8	21.798	328.287	5.03e-06	-18.318
	17.412	989.518	3.58e-08	-18.2858
	11.501	654.39	3.29e-08	-18.2689
	8.534	933.986	7.93e-08	-18.265
	11.544	721.712	1.94e-07	-18.2648
	12.857	877.427	7.95e-08	-18.1738
	8.972	359.204	1.34e-08	-18.098
	5.17	362.229	1.47e-08	-18.0604
	10.711	650.371	2.25e-08	-18.0531
Methionyl-Cysteine	3.548	252.06	1.22e-05	-18.0443
Ximaosteroid C	10.246	420.261	3.76e-08	-18.0229
	9.444	405.739	6.13e-08	-18.0046
	8.755	689.97	1.25e-07	-17.9817
	16.022	548.23	2.26e-08	-17.9801
	9.841	969.458	2.94e-08	-17.9418
	11.484	881.531	2.56e-07	-17.9279
	20.51	357.972	3.82e-06	-17.9238
	0.999	287.987	1.6e-08	-17.9212
Leu-Gly-Pro	4.061	285.167	5.57e-07	-17.9147
1alpha,3beta,22R-Trihydroxyergosta-5,24E-dien-26-oic acid 3-O-b-D-glucoside 26-O-[b-D-glucosyl-(1->2)-b-D-glucosyl] ester	17.475	946.474	1.83e-08	-17.9031
	4.748	451.194	2.6e-07	-17.8959
N1,N5,N10-Triferuloyl spermidine	3.682	673.29	3.17e-07	-17.8847
	4.985	522.231	1.16e-07	-17.848
	9.676	384.236	1.61e-07	-17.8309
	10.738	480.269	5.53e-07	-17.8201
	10.707	672.688	1.57e-08	-17.8039
	10.672	389.206	7.4e-08	-17.7999
	11.217	411.042	1.32e-06	-17.7987
methyl 8-[2-(2-formyl-vinyl)-3-hydroxy-5-oxo-cyclopentyl]-octanoate	8.227	310.18	2.2e-07	-17.7866
S-Nitroso-L-glutathione	3.689	336.074	1.46e-07	-17.7863
	9.684	386.251	3.92e-07	-17.7833
	11.631	898.475	1.85e-06	-17.7661
	17.029	746.958	2.71e-06	-17.7567
Scyphostatin A	12.9	511.335	1.99e-08	-17.7508
	8.548	455.271	5.32e-08	-17.7391
	20.665	290.245	2.5e-06	-17.7332
PG(18:3(9Z,12Z,15Z)/18:4(6Z,9Z,12Z,15Z))	10.885	786.458	7.01e-08	-17.7177
N4-Acetylaminobutanal	21.948	129.079	7.49e-06	-17.7038
	1.003	247.969	7.79e-08	-17.6931
	10.274	888.448	4.36e-07	-17.6721
	17.039	819.201	9.11e-07	-17.6574
	12.423	943.569	2.41e-07	-17.651
LysoPE(0:0/20:5(5Z,8Z,11Z,14Z,17Z))	6.898	499.273	3.4e-08	-17.6403
	6.917	292.106	2.1e-08	-17.625
	9.073	339.195	5.17e-08	-17.6207
	13.118	884.476	7.31e-08	-17.618
	15.372	555.979	2.06e-06	-17.611
PI(13:0/18:4(6Z,9Z,12Z,15Z))	14.422	788.438	2.98e-07	-17.6087
	14.316	479.936	8.85e-07	-17.6062
	12.607	588.343	6.21e-07	-17.5955
	5.08	330.188	1.85e-08	-17.5924
	12.208	693.391	5.72e-09	-17.586
	3.446	692.359	6.36e-08	-17.5673
	5.88	585.346	7.22e-09	-17.5489
Pantetheine	7.385	278.13	9.13e-07	-17.5464
N-hydroxy arachidonoyl amine	10.567	341.231	1.24e-07	-17.5376
	14.048	627.349	3.09e-07	-17.5354
	19.634	599.958	3.4e-06	-17.5306
PS(22:4(7Z,10Z,13Z,16Z)/0:0)	5.169	573.313	3.65e-07	-17.5172
	1.595	630.132	6.25e-08	-17.5095
	12.405	863.971	8.34e-09	-17.5085
	6.546	238.101	2.39e-08	-17.4966
Fortimicin KH	6.562	348.236	5.88e-09	-17.4617
	8.712	566.294	5.45e-08	-17.4585
	2.127	711.105	3.82e-07	-17.436
	11.549	722.046	7.2e-07	-17.4224
	17.042	837.416	1.63e-06	-17.42
PI(P-16:0/0:0)	6.101	556.3	4.18e-08	-17.4188
Lysyl-Isoleucine	0.953	257.137	3.54e-08	-17.4109
	10.257	491.274	1.86e-08	-17.4069
	15.879	606.558	6.64e-07	-17.3666
Pantothenic Acid	6.061	428.275	5.06e-08	-17.3647
	13.005	630.341	3.87e-08	-17.3444
	14.987	620.423	3.2e-08	-17.3396
	10.815	768.951	3.02e-07	-17.3346
	7.354	743.328	6.85e-08	-17.3239
Guanine	4.021	151.049	2.22e-07	-17.3043
	15.744	789.367	1.1e-08	-17.3005
	17.395	621.304	2.7e-08	-17.2897
Leukotriene E3	5.774	441.258	1.66e-08	-17.2835
PI(O-18:0/0:0)	8.428	608.328	3.57e-08	-17.2392
	14.666	690.281	5.88e-09	-17.2343
	8.142	317.194	6.22e-08	-17.2275
Retinyl beta-glucuronide	12.214	462.262	6.07e-09	-17.2038
3-Methylene-indolenine	6.339	129.058	1.08e-07	-17.1567
	6.415	432.202	6.61e-08	-17.1399
	9.996	185.105	1.5e-08	-17.1298
	15.472	973.541	8.38e-09	-17.1095
	3.464	537.12	2.65e-08	-17.1077
	12.362	670.385	1.89e-07	-17.101
2-deoxyecdysone 22-phosphate	5.327	528.289	4.39e-08	-17.0952
	8.45	629.306	8.73e-08	-17.0852
	5.612	601.304	1.81e-08	-17.0738
(Ac)2-L-Lys-D-Ala-D-Ala	6.441	372.2	2.68e-08	-17.0705
	6.191	390.22	7.84e-08	-17.0422
Isobatatasin I	5.976	306.087	1.43e-08	-16.9896
(R)-S-Lactoylglutathione	3.396	379.104	9.64e-09	-16.9876
6-bromo-5E,9Z-hexacosadienoic acid	6.343	470.281	1.4e-08	-16.932
	13.544	497.237	7.17e-09	-16.8878
Xanthurenic acid	2.676	205.04	0.000151	-2.39705
	5.634	611.291	0.000177	-2.2613
Uric acid	0.996	168.028	0.000286	-2.08198
	6.21	467.238	9.87e-05	-2.02034
Uridine	2.155	244.069	4.4e-05	-1.50401
Tryptophyl-Glycine	4.019	283.091	0.000407	-1.25323
	11.269	312.147	0.000822	-1.2053
Riboflavin (Vitamin B2)	9.449	376.138	6.35e-05	2.4989
	17.917	359.164	4.41e-08	16.5533
	16.9	231.128	1.76e-07	16.7313
	1.124	414.017	9.15e-08	16.746
PI(12:0/12:0)	10.548	698.391	1.28e-07	16.79
	15.892	600.573	7.66e-08	16.8347
	3.192	305.158	7.94e-08	16.8396
	11.789	578.658	1.51e-07	16.8472
Pantothenic Acid	5.262	219.11	1.83e-07	16.8619
	3.844	602.254	4.39e-08	16.8645
	7.518	824.402	7.55e-07	16.9088
	17.385	809.886	9.35e-08	16.9345
	5.568	490.348	4.98e-08	16.9447
20-oxo-heneicosanoic acid	19.704	340.297	5.13e-08	16.949
	20.119	988.556	6.01e-07	16.9616
	8.395	648.393	1.83e-07	16.9862
	5.213	375.164	1.95e-07	17.0184
Paramethasone acetate	3.977	456.197	2.41e-06	17.0446
CPA(18:0/0:0)	6.94	852.457	3.21e-06	17.0715
	7.359	554.304	4.97e-06	17.0823
	5.263	476.168	6.43e-08	17.1414
20-hydroxy-LTE4	5.626	433.256	7.57e-08	17.1454
PS(12:0/13:0)	9.695	641.372	6.59e-08	17.1707
Lumichrome	13.085	242.08	8.57e-08	17.1749
	11.059	412.252	4.79e-08	17.1925
	6.067	511.263	5.38e-08	17.2154
LysoPE(24:1(15Z)/0:0)	7.271	563.401	3.2e-07	17.2411
	6.342	627.344	1.14e-06	17.2546
Prolyl-Lysine	4.41	243.157	9.14e-08	17.2724
	10.673	636.308	2.14e-06	17.2731
	19.261	430.199	1.36e-06	17.2771
LysoPE(18:3(9Z,12Z,15Z)/0:0)	9.06	497.249	4.94e-08	17.3025
	5.157	262.088	6.73e-08	17.3543
	6.733	483.268	2.29e-06	17.3738
	17.203	654.931	5.39e-08	17.3981
	20.78	495.413	3.75e-07	17.4028
	21.581	467.382	3.82e-08	17.4362
	19.729	631.258	8.19e-06	17.5804
	19.732	638.277	1.59e-07	17.6071
	20.112	349.249	3.61e-08	17.6105
	7.068	733.295	2.02e-07	17.6124
12alpha-(Chloromethyl)-12-hydroxy-pregn-4-ene-3,20-dione	6.677	378.198	3.24e-07	17.6213
Fludrocortisone	5.71	380.205	1.19e-07	17.6377
Adenosine 3',5'-bisphosphate (PAP)	0.946	427.031	5.56e-08	17.6608
	6.367	335.208	2.27e-07	17.6723
	13.281	679.049	3.01e-07	17.7291
	20.65	872.463	2.66e-05	17.7319
17-O-Acetylnorajmaline	5.23	354.19	9.87e-07	17.7347
NADPH	14.478	745.096	6.31e-06	17.7466
Glycidyl oleate	19.243	338.282	3.83e-07	17.7694
	9.154	469.288	4.58e-07	17.8144
24,24-difluoro-1α,25-dihydroxy-26,27-dimethylvitamin D3 / 24,24-difluoro-1α,25-dihydroxy-26,27-dimethylcholecalciferol	21.923	462.326	1.58e-07	17.863
PA(O-16:0/0:0)	21.271	396.263	1.34e-07	17.9232
	14.531	629.7	3.3e-08	17.931
DG(20:2(11Z,14Z)/15:0/0:0)	21.554	636.569	4.44e-08	17.9455
	10.222	669.772	2.08e-07	17.95
	6.615	545.233	2.1e-07	17.9764
PGS	21.561	886.646	8.29e-08	18.0288
	8.6	432.24	1.98e-07	18.099
	3.058	241.07	5.41e-08	18.1296
	10.353	645.764	2.23e-05	18.1564
	16.113	754.23	6.54e-06	18.2416
2-Tetradecylcyclobutanone	20.643	266.26	0.000123	18.2568
Phylloquinone	21.535	454.316	8.89e-07	18.2993
Stearic acid	20.685	284.271	7.58e-05	18.4144
PE(O-20:0/17:2(9Z,12Z))	20.673	743.575	9.32e-06	18.4224
	12.623	635.703	2.82e-08	18.4887
PI(P-16:0/16:0)	21.72	794.54	1.57e-07	18.657
	20.66	386.769	5.94e-07	18.7788
PA(P-16:0/17:2(9Z,12Z))	21.822	646.435	2.79e-07	18.7935
	21.776	366.327	1.17e-06	18.9402
MG(18:1(9Z)/0:0/0:0)	20.676	356.292	3.66e-06	19.0331
Pyroglutamic acid	7.939	129.042	2.63e-08	19.2628
	15.881	650.049	1.22e-07	19.2974
	17.377	951.398	6.03e-07	19.4138
	20.667	375.335	1.68e-06	19.7822
	20.629	386.267	8.37e-05	19.9691
PA(P-18:0/19:0)	21.779	702.565	9.68e-07	20.0386
	1.444	555.13	1.48e-06	20.2179
Anandamide (22:6, n-3)	21.802	371.284	5.82e-07	20.4006
	20.641	565.422	0.000138	20.4145
Folic acid	7.941	441.139	2.1e-08	20.4149
	3.177	242.095	6.36e-08	20.7996
γ-Glu-Cys	1.498	250.062	8.03e-07	20.8561
	15.616	628.298	4.42e-07	21.2449
PS(O-18:0/18:4(6Z,9Z,12Z,15Z))	20.652	769.529	8.85e-08	21.3077
DG(22:5(7Z,10Z,13Z,16Z,19Z)/22:2(13Z,16Z)/0:0)	20.657	722.593	2.14e-06	21.4675
MG(0:0/18:0/0:0)	20.647	358.308	9.72e-05	21.7158
PI(18:0/0:0)	19.718	600.327	1.03e-08	24.1046
