# Supplementary material for: Metabolomic insights of macrophage responses to graphene nanoplatelets: Role of scavenger receptor CD36
Source: PLoS One. 2018 Nov 7;13(11):e0207042. doi: 10.1371/journal.pone.0207042 (PMC6221354; doi:10.1371/journal.pone.0207042)
Supplement: S2 Table — (XLSX) [file pone.0207042.s006.xlsx]

## Sheet: Sheet1
Proposed Structure	RT	Mass	p - Value	Log FC
PS(14:0/20:3(8Z,11Z,14Z))	11.854	779.464	3.77803e-09	-20.6835
	21.75	744.591	1.92163e-07	-20.6014
	1.538	329.065	2.42959e-07	-20.3731
	21.542	664.524	2.59684e-05	-20.2463
	8.749	887.246	8.4421e-08	-19.8378
Valyl-Gamma-glutamate	4.6	245.137	4.00845e-09	-19.6546
	11.488	452.242	2.98665e-08	-19.6266
	21.562	804.606	0.000412522	-19.5665
	21.792	718.539	3.12241e-07	-19.4469
	12.858	373.221	3.45997e-08	-19.4286
PE-Cer(d14:2(4E,6E)/20:0(2OH))	21.802	674.506	9.90578e-10	-19.2286
VD 2716	10.742	482.284	4.23763e-09	-19.1546
	3.315	550.273	1.48468e-08	-18.936
	21.919	509.397	2.1898e-05	-18.8584
	11.532	627.001	3.03293e-08	-18.8263
	6.41	955.522	2.27501e-08	-18.7895
LysoPE(22:4(7Z,10Z,13Z,16Z)/0:0)	10.191	529.322	4.17893e-06	-18.7814
	10.944	757.764	0.000369723	-18.7756
17,21-Dimethylhentetracontane	11.527	626.666	4.0651e-08	-18.7681
PG(18:0/0:0)	4.912	512.307	1.0659e-05	-18.6813
	3.516	629.278	1.73658e-07	-18.6157
	10.705	403.413	2.91161e-08	-18.6074
	21.786	662.508	2.27564e-06	-18.6007
	4.778	788.317	5.1948e-07	-18.591
	11.419	399.232	6.5334e-08	-18.5266
Alanyl-Leucine	3.597	202.132	6.69244e-05	-18.502
	3.164	325.08	1.18634e-08	-18.4879
1α,25-dihydroxy-11-(4-hydroxymethylphenyl)-9,11-didehydrovitamin D3 / 1α,25-dihydroxy-11-(4-hydroxymethylphenyl)-9,11-didehydrocholecalciferol	6.851	542.34	1.49884e-07	-18.4541
	6.808	343.176	2.12141e-08	-18.4494
	6.391	742.361	5.61418e-05	-18.4237
	8.747	690.193	6.47885e-08	-18.3919
	11.732	561.999	1.11635e-07	-18.3657
	7.358	759.377	1.77633e-05	-18.3472
	11.494	602.987	3.84295e-08	-18.3084
PS(10:0/10:0)	5.758	589.307	2.92923e-07	-18.2688
D-4'-Phosphopantothenate	3.36	299.077	2.38324e-08	-18.2664
Cholic acid glucuronide	11.719	584.315	8.40164e-08	-18.2415
	9.062	388.886	5.66672e-09	-18.2268
8,9,10,11-Tetrafluoro-8E,10E-dodecadien-1-ol	10.287	254.129	6.31978e-09	-18.185
	5.286	588.347	1.0385e-08	-18.1797
cimicifoetiside B	7.168	726.401	7.49974e-09	-18.1779
	10.592	867.503	1.14469e-08	-18.173
26,27-diethyl-1α,25-dihydroxy-22-thiavitamin D3 / 26,27-diethyl-1α,25-dihydroxy-22-thiacholecalciferol	8.098	490.349	2.51654e-07	-18.1361
PG(20:0/0:0)	6.082	540.338	1.53164e-09	-18.1306
	11.669	871.486	3.64486e-07	-18.0908
	9.816	890.418	5.39629e-06	-18.0571
	11.511	645.346	1.76875e-09	-18.0505
	8.129	418.225	1.27876e-06	-18.0398
	17.478	945.803	2.15263e-08	-17.9592
	15.432	569.341	1.35259e-09	-17.9352
9-hydroxy-7E-Nonene-3,5-diynoic acid	2.414	164.047	8.08797e-10	-17.9294
	5.642	616.392	2.38651e-10	-17.9182
	8.237	558.27	7.39995e-08	-17.9125
	10.098	440.26	4.30434e-08	-17.9036
	4.544	473.32	5.29385e-09	-17.8904
5S-HETE-d8	21.798	328.287	5.30948e-06	-17.8736
	17.412	989.518	1.8243e-08	-17.8414
	11.501	654.39	1.57568e-08	-17.8244
	8.534	933.986	5.65061e-08	-17.8205
	11.544	721.712	1.565e-07	-17.8204
	6.157	458.202	6.0323e-08	-17.8128
	3.795	700.316	1.88196e-07	-17.7786
	15.888	605.896	1.3226e-06	-17.7666
	12.857	877.427	5.29449e-08	-17.7294
	2.022	266.051	8.00252e-07	-17.67
	8.972	359.204	3.68946e-09	-17.6536
	5.17	362.229	3.86043e-09	-17.616
	0.854	287.22	3.404e-07	-17.6144
	10.711	650.371	8.46263e-09	-17.6087
	10.246	420.261	1.87827e-08	-17.5785
	9.444	405.739	4.00032e-08	-17.5602
	16.022	548.23	9.42601e-09	-17.5357
DG(16:1(9Z)/20:2(11Z,14Z)/0:0)[iso2]	21.554	618.518	1.596e-05	-17.5214
	9.841	969.458	1.42965e-08	-17.4974
C16 Sphinganine	18.488	273.266	8.2851e-10	-17.4875
	11.484	881.531	2.13981e-07	-17.4835
	0.999	287.987	4.41809e-09	-17.4768
Histidinyl-Leucine	1.87	268.153	2.07062e-07	-17.4735
Leu-Gly-Pro	4.061	285.167	5.11102e-07	-17.4703
1alpha,3beta,22R-Trihydroxyergosta-5,24E-dien-26-oic acid 3-O-b-D-glucoside 26-O-[b-D-glucosyl-(1->2)-b-D-glucosyl] ester	17.475	946.474	6.12844e-09	-17.4587
N1,N5,N10-Triferuloyl spermidine	3.682	695.273	2.73196e-07	-17.4403
PE(22:6(4Z,7Z,10Z,13Z,16Z,19Z)/18:4(6Z,9Z,12Z,15Z))	11.026	787.458	2.07058e-07	-17.4401
	4.985	544.214	8.35053e-08	-17.4035
	9.676	384.235	1.24425e-07	-17.3865
	7.377	835.459	7.73035e-08	-17.3828
	10.738	480.269	5.24458e-07	-17.3757
	6.029	357.19	1.37175e-07	-17.3614
	10.707	672.688	4.1913e-09	-17.3595
	10.672	389.206	4.70141e-08	-17.3555
PA(15:1(9Z)/0:0)	21.548	372.231	6.67647e-06	-17.3551
	11.217	411.042	1.28313e-06	-17.3543
	15.375	555.645	1.52013e-06	-17.3538
	19.878	401.349	1.12264e-06	-17.3451
S-Nitroso-L-glutathione	3.689	336.074	1.13138e-07	-17.3419
	9.684	386.251	3.43933e-07	-17.3389
	4.063	309.192	3.74629e-09	-17.3334
	11.631	920.462	1.8378e-06	-17.3217
	17.029	746.958	2.81866e-06	-17.3122
Scyphostatin A	12.9	511.335	6.88406e-09	-17.3064
	8.548	455.271	2.98966e-08	-17.2947
	14.669	689.947	1.03602e-09	-17.2885
PG(18:3(9Z,12Z,15Z)/18:4(6Z,9Z,12Z,15Z))	10.885	786.458	4.72607e-08	-17.2733
	8.182	471.268	3.98026e-09	-17.2605
N4-Acetylaminobutanal	21.948	129.079	7.82668e-06	-17.2594
Fortimicin KH	6.562	348.236	8.72498e-09	-17.2576
	10.821	768.55	2.83769e-07	-17.2559
	1.003	247.969	5.00906e-08	-17.2487
	10.274	888.448	4.02877e-07	-17.2277
	21.14	677.471	2.32027e-06	-17.2254
	17.039	819.201	8.62708e-07	-17.213
	12.423	943.569	2.075e-07	-17.2066
LysoPE(0:0/20:5(5Z,8Z,11Z,14Z,17Z))	6.898	499.273	1.54368e-08	-17.1958
	9.191	331.174	1.01185e-07	-17.1942
PS(22:6(4Z,7Z,10Z,13Z,16Z,19Z)/20:4(5Z,8Z,11Z,14Z))	11.099	855.509	4.28151e-07	-17.1842
	6.917	292.106	6.94668e-09	-17.1806
	9.073	339.195	2.9757e-08	-17.1763
	13.118	884.476	4.95596e-08	-17.1736
	11.36	219.089	1.41737e-08	-17.1652
PI(13:0/18:4(6Z,9Z,12Z,15Z))	14.422	788.438	2.52368e-07	-17.1643
	14.316	479.936	8.67568e-07	-17.1618
	5.08	330.188	6.24109e-09	-17.148
	12.208	693.391	1.55449e-10	-17.1416
	3.446	692.359	3.77623e-08	-17.1229
	15.892	944.836	2.43436e-06	-17.118
	5.88	585.346	4.71724e-10	-17.1044
Pantetheine	7.385	278.13	8.63233e-07	-17.102
N-hydroxy arachidonoyl amine	10.567	341.231	8.98961e-08	-17.0932
	19.634	599.958	3.45483e-06	-17.0861
PS(22:4(7Z,10Z,13Z,16Z)/0:0)	5.169	573.313	3.31661e-07	-17.0728
	12.405	863.971	8.69166e-10	-17.0641
methyl 8-[2-(2-formyl-vinyl)-3-hydroxy-5-oxo-cyclopentyl]-octanoate	8.227	310.18	7.75268e-09	-16.9841
	11.549	722.046	6.68306e-07	-16.978
	17.042	837.416	1.5993e-06	-16.9756
PI(P-16:0/0:0)	6.101	556.3	2.14324e-08	-16.9744
	15.89	600.907	1.99206e-06	-16.9691
Lysyl-Isoleucine	0.953	257.137	1.64214e-08	-16.9665
	10.257	491.274	6.01531e-09	-16.9625
	21.564	349.319	3.31417e-06	-16.9619
	14.962	971.438	3.47513e-06	-16.9477
	15.879	606.558	6.10418e-07	-16.9222
1(3)-glyceryl-PGF2α	6.061	450.257	2.7046e-08	-16.9203
	7.005	517.224	3.67545e-08	-16.9051
	13.005	630.341	2.00315e-08	-16.9
	14.987	620.423	1.49466e-08	-16.8952
	10.815	768.951	2.53254e-07	-16.8902
	7.354	743.328	4.442e-08	-16.8795
Guanine	4.021	151.049	1.77183e-07	-16.8599
	17.395	621.304	1.07648e-08	-16.8453
Leukotriene E3	5.774	441.258	4.35442e-09	-16.839
PS(12:0/0:0)	11.332	441.217	3.42958e-08	-16.8286
PI(O-18:0/0:0)	8.428	608.328	1.74154e-08	-16.7948
	8.142	317.194	3.78439e-08	-16.7831
Endomorphin-2	14.494	571.276	1.07713e-07	-16.7762
Retinyl beta-glucuronide	12.214	462.262	1.63354e-10	-16.7594
	10.886	647.678	1.5308e-07	-16.7064
	6.415	432.202	3.84666e-08	-16.6955
	9.996	185.105	3.16791e-09	-16.6854
PG(17:2(9Z,12Z)/22:6(4Z,7Z,10Z,13Z,16Z,19Z))	11.919	804.496	3.77635e-09	-16.6725
	15.472	973.541	6.04748e-10	-16.665
	19.616	459.262	6.12817e-08	-16.658
	12.362	670.385	1.54183e-07	-16.6565
2-deoxyecdysone 22-phosphate	5.327	528.289	2.13767e-08	-16.6508
	8.493	382.221	2.04393e-08	-16.6487
	8.45	629.306	5.55119e-08	-16.6408
	5.612	601.304	5.15158e-09	-16.6294
(Ac)2-L-Lys-D-Ala-D-Ala	6.441	372.2	1.0559e-08	-16.6261
	6.991	320.208	5.36187e-08	-16.6232
	11.946	593.65	3.26629e-08	-16.5927
Isobatatasin I	5.976	306.087	3.07725e-09	-16.5452
(R)-S-Lactoylglutathione	3.761	357.123	3.40252e-09	-16.5162
6-bromo-5E,9Z-hexacosadienoic acid	6.343	470.281	3.02125e-09	-16.4876
	13.544	497.237	3.10449e-10	-16.4433
	10.107	342.866	0.001	-3.46952
N6-(1,2-dicarboxyethyl)-AMP	4.136	463.074	3.50287e-05	-3.42959
	9.077	582.324	0.00060369	-3.23999
Uric acid	2.005	168.028	0.000222755	-2.66649
	12.84	618.337	0.000453691	-2.33442
	5.634	611.291	0.000335201	-2.3006
	6.21	467.238	0.000415564	-1.71392
	7.053	374.217	0.000902679	-1.70221
17beta-Nitro-5alpha-androstane	8.853	305.233	0.00106	-1.38736
	10.822	936.082	0.000508883	1.39979
	10.825	869.077	0.000260529	1.4598
	10.828	811.006	0.000110104	1.56596
Hypoxanthine	1.117	136.038	0.000629639	1.72211
Norepinephrine (noradrenaline)	2.565	169.074	0.000946964	2.26069
	4.356	356.242	0.000248384	2.45918
	17.469	991.725	5.03816e-08	16.688
	5.829	251.065	5.69195e-08	16.7011
	9.08	168.069	6.38383e-08	16.7366
	9.732	514.607	8.29411e-08	16.7778
	5.583	880.399	5.78835e-08	16.8176
	9.978	977.391	9.66546e-08	16.8385
Tyrosyl-Aspartate	3.151	296.1	5.43068e-08	16.8412
	21.581	467.38	3.08184e-07	16.8558
Zwittermicin A	5.962	396.197	4.52549e-08	16.8608
PE(18:3(6Z,9Z,12Z)/22:6(4Z,7Z,10Z,13Z,16Z,19Z))	9.422	785.5	7.07045e-08	16.868
	5.16	357.19	7.44314e-08	16.8725
	0.658	185.011	9.66855e-08	16.8876
	6.484	346.223	6.15057e-08	16.898
	13.131	864.291	1.46025e-07	16.9194
	12.363	744.707	8.26525e-08	16.9299
	10.518	897.202	5.04423e-08	16.9346
5'-guanylate diphosphate (guanosine diphosphate)	0.968	443.02	4.68676e-08	16.9556
	8.236	779.371	1.91575e-07	16.9597
	5.245	325.182	5.41202e-08	16.9758
	10.385	947.285	2.90501e-07	16.9767
PE(P-20:0/17:1(9Z))	15.785	761.595	3.24028e-07	16.979
	13.381	721.745	6.12051e-08	16.9824
PS(14:1(9Z)/22:1(11Z))	17.496	787.533	1.05082e-07	16.9838
PI(17:1(10Z)/0:0)	10.564	584.301	4.33776e-08	16.9997
	6.749	653.348	2.14301e-07	17.0034
	11.088	720.75	1.17855e-07	17.011
	6.067	511.264	1.98918e-07	17.0171
	19.112	421.228	4.1972e-08	17.0443
	11.195	483.255	4.1662e-08	17.0446
PE(P-16:0/13:0)	20.488	615.455	5.33011e-08	17.0471
Riboflavin (Vitamin B2)	6.387	376.138	6.01336e-08	17.0553
	17.413	721.477	2.41234e-07	17.0634
	11.789	578.658	1.304e-06	17.0636
	12.392	393.19	6.30481e-08	17.0651
	2.113	109.028	6.34954e-08	17.0691
	10.823	868.574	7.69632e-08	17.1106
	17.917	359.164	8.32793e-08	17.1145
	15.215	600.648	1.33236e-07	17.1148
	16.112	940.061	3.59344e-07	17.1218
	0.517	264.008	1.38597e-07	17.1231
	0.916	234.988	5.38253e-07	17.1303
	16.999	800.294	3.84285e-07	17.1349
	8.847	507.267	8.70686e-08	17.1359
	10.382	947.085	3.47026e-07	17.1442
PI(18:1(9Z)/18:1(11Z))	8.746	884.532	2.07052e-07	17.1643
D-Cysteine	3.488	121.019	7.94295e-08	17.171
PS(12:0/13:0)	9.695	641.372	1.06963e-06	17.1767
	17.387	787.302	4.34586e-07	17.1811
	14.985	640.973	4.89886e-08	17.1943
	16.209	891.43	1.21822e-07	17.1972
	3.191	520.075	4.33915e-08	17.2086
	21.555	511.408	9.71439e-07	17.2112
CPA(18:0/0:0)	6.94	852.457	4.47239e-07	17.2303
	10.031	374.122	1.58317e-07	17.2312
PI(22:1(11Z)/22:4(7Z,10Z,13Z,16Z))	17.143	990.62	1.71722e-07	17.243
PG(O-20:0/20:2(11Z,14Z))	17.137	838.605	3.70677e-08	17.246
	10.692	398.252	4.8191e-07	17.2563
6-bromo-tricosa-5E,9Z-dienoic acid	6.221	428.225	4.83182e-07	17.2616
	6.539	618.251	4.44905e-07	17.2674
	1.124	414.017	1.79823e-07	17.2798
	17.322	802.075	6.23409e-07	17.2918
	1.654	241.07	1.2917e-06	17.3095
	15.883	944.948	3.92739e-07	17.3132
PS(13:0/0:0)	5.267	455.226	1.23524e-06	17.3193
	1.493	493.147	1.88228e-07	17.3355
	17.49	787.314	1.65389e-07	17.3442
Pteroic acid	8.62	312.097	6.27887e-08	17.3594
LysoPE(0:0/20:4(5Z,8Z,11Z,14Z))	19.692	501.285	3.46539e-08	17.3668
	10.673	636.308	5.49839e-07	17.3675
	7.518	824.402	9.59858e-07	17.384
Gamma Glutamylglutamic acid	1.239	276.096	4.74163e-07	17.4101
	4.65	539.134	3.52799e-07	17.4186
	4.485	742.328	4.70613e-08	17.4247
	19.401	406.089	5.72762e-08	17.4248
Pantothenic Acid	5.262	219.11	3.04162e-07	17.4411
	7.895	486.245	4.06166e-07	17.4539
	8.395	648.393	1.62872e-07	17.4587
	10.222	669.772	6.21202e-07	17.4637
	4.607	487.229	2.35628e-06	17.4665
	11.442	564.596	7.74948e-07	17.4886
	3.868	506.175	1.63391e-06	17.4893
Paramethasone acetate	3.977	456.197	1.88255e-06	17.5071
	7.91	939.432	1.87815e-07	17.5213
LysoPE(24:1(15Z)/0:0)	7.271	585.384	3.0316e-07	17.5243
Tyrosyl-Gamma-glutamate	3.242	309.131	9.86662e-07	17.5356
TG(14:0/16:1(9Z)/14:0) (d5)	16.108	753.684	2.40331e-07	17.5498
	17.456	820.886	3.44757e-07	17.5596
	17.432	896.222	1.80672e-07	17.584
Lymecycline	4.16	602.254	1.23092e-06	17.5909
	15.605	943.286	4.04118e-08	17.6033
	7.226	366.863	4.43726e-06	17.6086
	5.263	179.118	1.02216e-07	17.6205
	17.203	654.931	4.04448e-08	17.6459
	13.622	857.156	5.06974e-08	17.6529
	17.163	272.083	7.8313e-08	17.662
20-hydroxy-LTE4	5.626	433.255	6.9862e-08	17.6863
S-(2-Hydroxyethyl)glutathione	2.77	351.11	9.04399e-07	17.7023
	16.824	836.761	4.82464e-07	17.7045
12alpha-(Chloromethyl)-12-hydroxy-pregn-4-ene-3,20-dione	6.677	378.197	7.70142e-07	17.7065
	10.832	810.741	6.27518e-08	17.7231
	4.659	859.464	4.29197e-07	17.7505
	19.505	761.438	1.18697e-07	17.7928
	15.882	649.741	3.92244e-06	17.8262
	17.485	984.316	1.97466e-06	17.9039
	7.068	733.295	2.82634e-07	17.9111
	14.531	629.032	1.30024e-06	17.9202
	17.64	987.52	3.96383e-07	17.9382
NADPH	14.478	745.096	2.86516e-07	17.987
	16.983	855.448	4.21327e-06	17.987
	13.281	679.049	3.37793e-07	18.0053
Prolyl-Lysine	4.41	243.157	1.51493e-07	18.0166
	17.452	949.08	1.11886e-07	18.0475
	15.889	773.049	2.22778e-06	18.0741
PE(17:2(9Z,12Z)/20:1(11Z))	21.781	755.546	4.52415e-07	18.0897
	3.205	436.126	7.95359e-08	18.1052
	11.059	412.251	3.72644e-07	18.1242
3-Isopropenylpimelyl-CoA	17.461	949.223	4.10912e-08	18.1431
2-Naphthoyl-CoA	16.114	921.164	3.85982e-08	18.1559
	14.474	744.76	2.85764e-07	18.1645
PI(P-16:0/16:0)	21.72	794.54	5.42524e-08	18.2211
PS(O-18:0/18:2(9Z,12Z))	21.751	771.608	3.5743e-08	18.2689
	9.154	469.288	1.47171e-07	18.2775
	5.047	119.073	8.84795e-07	18.284
	15.893	828.27	4.60305e-08	18.2843
Lumichrome	13.085	242.08	4.63184e-08	18.2896
	16.814	852.817	1.7661e-07	18.3012
17-O-Acetylnorajmaline	5.23	354.19	2.97356e-07	18.3408
	17.74	811.335	4.80007e-07	18.3592
	16.845	725.06	2.80686e-07	18.3679
Fludrocortisone	5.71	380.205	9.86197e-07	18.3794
Adenosine 3',5'-bisphosphate (PAP)	0.946	427.029	5.92167e-08	18.4369
3alpha,6alpha,12alpha-Trihydroxy-7-oxo-5beta-cholan-24-oic Acid	20.785	422.265	2.5853e-05	18.4712
	3.058	241.07	5.29319e-08	18.5728
	5.157	262.088	3.49552e-08	18.6404
PE(22:2(13Z,16Z)/15:0)	21.861	757.57	1.10102e-06	18.6444
	6.615	545.233	8.32934e-08	18.6716
	12.623	635.703	2.41215e-07	18.6953
MIPC(d18:0/18:0)	16.168	993.619	1.04211e-06	18.7752
	17.388	955.628	1.43979e-07	18.8178
	15.877	704.803	7.36843e-08	18.8563
	17.739	936.234	3.14792e-07	18.8608
	17.457	948.934	9.81164e-06	18.9327
	17.398	905.536	1.04791e-07	18.9335
PI(20:2(11Z,14Z)/21:0)	17.384	972.638	3.14313e-08	18.9548
	16.113	754.23	4.66935e-08	18.9572
	21.794	613.549	3.39273e-05	19.0244
	17.391	887.437	9.55056e-08	19.1139
	16.828	836.299	2.24168e-07	19.1166
	15.886	768.783	9.57999e-07	19.4998
	7.94	147.051	3.51614e-08	19.5301
	21.891	399.76	3.58675e-06	19.5802
	10.826	935.777	2.71026e-08	19.6866
	21.766	577.652	1.46837e-06	19.7686
	16.227	812.963	9.63358e-08	19.7851
	16.156	993.84	1.98355e-07	19.8344
Stearic acid	20.685	284.271	6.51147e-06	19.8686
	17.411	887.812	8.875e-08	20.0435
PE(24:0/22:0)	17.403	887.74	7.25938e-08	20.0456
	17.406	886.8	6.75771e-08	20.1362
γ-Glu-Cys	0.969	250.062	7.13407e-08	20.2073
	17.377	951.398	1.90086e-08	20.2598
Pyroglutamic acid	7.939	129.042	2.90668e-08	20.3786
PI(18:0/0:0)	19.718	600.327	0.00025453	20.7555
	21.779	778.591	2.6458e-06	20.8114
bacteriohopane-,32,33,34-triol-35-(N-(9-cyclohexyl-nonanoyl))-glucosamine	17.38	951.706	2.91133e-08	20.8309
	15.887	650.126	5.0492e-08	20.9397
Pantothenic Acid	7.941	441.139	2.33075e-08	21.5539
	3.177	555.131	3.81823e-07	21.7255
	15.616	628.298	1.72675e-08	21.7409
MG(0:0/18:0/0:0)	20.647	358.308	0.000294867	21.7793

## Sheet: Sheet2
Compound	Name	RT	Mass	p - Value	Log FC	kegg	hmdb	Name
166	(Ac)2-L-Lys-D-Ala-D-Ala	6.441	372.2	1.0559e-08	-16.6261	C03326
170	(R)-S-Lactoylglutathione	3.761	357.123	3.40252e-09	-16.5162
141	1(3)-glyceryl-PGF2α	6.061	450.257	2.7046e-08	-16.9203		hmdb0001139
286	12alpha-(Chloromethyl)-12-hydroxy-pregn-4-ene-3,20-dione	6.677	378.197	7.70142e-07	17.7065	c14923
314	17-O-Acetylnorajmaline	5.23	354.19	2.97356e-07	18.3408	c11809
19	17,21-Dimethylhentetracontane	11.527	626.666	4.0651e-08	-18.7681
181	17beta-Nitro-5alpha-androstane	8.853	305.233	0.00106	-1.38736	c15281
28	1α,25-dihydroxy-11-(4-hydroxymethylphenyl)-9,11-didehydrovitamin D3 / 1α,25-dihydroxy-11-(4-hydroxymethylphenyl)-9,11-didehydrocholecalciferol	6.851	542.34	1.49884e-07	-18.4541
162	2-deoxyecdysone 22-phosphate	5.327	528.289	2.13767e-08	-16.6508
305	2-Naphthoyl-CoA	16.114	921.164	3.85982e-08	18.1559
283	20-hydroxy-LTE4	5.626	433.255	6.9862e-08	17.6863		HMDB0012634
43	26,27-diethyl-1α,25-dihydroxy-22-thiavitamin D3 / 26,27-diethyl-1α,25-dihydroxy-22-thiacholecalciferol	8.098	490.349	2.51654e-07	-18.1361
304	3-Isopropenylpimelyl-CoA	17.461	949.223	4.10912e-08	18.1431
319	3alpha,6alpha,12alpha-Trihydroxy-7-oxo-5beta-cholan-24-oic Acid	20.785	422.265	2.5853e-05	18.4712
204	5'-guanylate diphosphate (guanosine diphosphate)	0.968	443.02	4.68676e-08	16.9556		HMDB0001201
56	5S-HETE-d8	21.798	328.287	5.30948e-06	-17.8736		HMDB0011134
171	6-bromo-5E,9Z-hexacosadienoic acid	6.343	470.281	3.02125e-09	-16.4876
245	6-bromo-tricosa-5E,9Z-dienoic acid	6.221	428.225	4.83182e-07	17.2616
39	8,9,10,11-Tetrafluoro-8E,10E-dodecadien-1-ol	10.287	254.129	6.31978e-09	-18.185
51	9-hydroxy-7E-Nonene-3,5-diynoic acid	2.414	164.047	8.08797e-10	-17.9294
318	Adenosine 3',5'-bisphosphate (PAP)	0.946	427.029	5.92167e-08	18.4369		HMDB0000061
26	Alanyl-Leucine	3.597	202.132	6.69244e-05	-18.502		HMDB0028691
75	C16 Sphinganine	18.488	273.266	8.2851e-10	-17.4875
37	Cholic acid glucuronide	11.719	584.315	8.40164e-08	-18.2415
41	cimicifoetiside B	7.168	726.401	7.49974e-09	-18.1779
70	CPA(18:0/0:0)	10.246	420.261	1.87827e-08	-17.5785
240	CPA(18:0/0:0)	6.94	852.457	4.47239e-07	17.2303
36	D-4'-Phosphopantothenate	3.36	299.077	2.38324e-08	-18.2664
233	D-Cysteine	3.488	121.019	7.94295e-08	17.171
73	DG(16:1(9Z)/20:2(11Z,14Z)/0:0)[iso2]	21.554	618.518	1.596e-05	-17.5214
153	Endomorphin-2	14.494	571.276	1.07713e-07	-16.7762
137	Epothilone D	10.257	491.274	6.01531e-09	-16.9625	C12039
317	Fludrocortisone	5.71	380.205	9.86197e-07	18.3794
354	Folic acid	7.941	441.139	2.33075e-08	21.5539
105	Fortimicin KH	6.562	348.236	8.72498e-09	-17.2576	c17976
258	Gamma Glutamylglutamic acid	1.239	276.096	4.74163e-07	17.4101
147	Guanine	4.021	151.049	1.77183e-07	-16.8599
78	Histidinyl-Leucine	1.87	268.153	2.07062e-07	-17.4735		HMDB0028889
185	Hypoxanthine	1.117	136.038	0.000629639	1.72211
169	Isobatatasin I	5.976	306.087	3.07725e-09	-16.5452	c10265
79	Leu-Gly-Pro	4.061	285.167	5.11102e-07	-17.4703	c01833
149	Leukotriene E3	5.774	441.258	4.35442e-09	-16.839
312	Lumichrome	13.085	242.08	4.63184e-08	18.2896
276	Lymecycline	4.16	602.254	1.23092e-06	17.5909
255	LysoPE(0:0/20:4(5Z,8Z,11Z,14Z))	19.692	501.285	3.46539e-08	17.3668
112	LysoPE(0:0/20:5(5Z,8Z,11Z,14Z,17Z))	6.898	499.273	1.54368e-08	-17.1958
17	LysoPE(22:4(7Z,10Z,13Z,16Z)/0:0)	10.191	529.322	4.17893e-06	-18.7814
271	LysoPE(24:1(15Z)/0:0)	7.271	585.384	3.0316e-07	17.5243
131	methyl 8-[2-(2-formyl-vinyl)-3-hydroxy-5-oxo-cyclopentyl]-octanoate	8.227	310.18	7.75268e-09	-16.9841
357	MG(0:0/18:0/0:0)	20.647	358.308	0.000294867	21.7793
325	MIPC(d18:0/18:0)	16.168	993.619	1.04211e-06	18.7752
127	N-hydroxy arachidonoyl amine	10.567	341.231	8.98961e-08	-17.0932
104	N4-Acetylaminobutanal	21.948	129.079	7.82668e-06	-17.2594
174	N6-(1,2-dicarboxyethyl)-AMP	4.136	463.074	3.50287e-05	-3.42959	c03794
295	NADPH	14.478	745.096	2.86516e-07	17.987
186	Norepinephrine (noradrenaline)	2.565	169.074	0.000946964	2.26069		hmdb0000216
90	PA(15:1(9Z)/0:0)	21.548	372.231	6.67647e-06	-17.3551
126	Pantetheine	7.385	278.13	8.63233e-07	-17.102
262	Pantothenic Acid	5.262	219.11	3.04162e-07	17.4411
269	Paramethasone acetate	3.977	456.197	1.88255e-06	17.5071	c12656
11	PE-Cer(d14:2(4E,6E)/20:0(2OH))	21.802	674.506	9.90578e-10	-19.2286
301	PE(17:2(9Z,12Z)/20:1(11Z))	21.781	755.546	4.52415e-07	18.0897
197	PE(18:3(6Z,9Z,12Z)/22:6(4Z,7Z,10Z,13Z,16Z,19Z))	9.422	785.5	7.07045e-08	16.868
322	PE(22:2(13Z,16Z)/15:0)	21.861	757.57	1.10102e-06	18.6444
82	PE(22:6(4Z,7Z,10Z,13Z,16Z,19Z)/18:4(6Z,9Z,12Z,15Z))	11.026	787.458	2.07058e-07	-17.4401
345	PE(24:0/22:0)	17.403	887.74	7.25938e-08	20.0456
208	PE(P-20:0/17:1(9Z))	15.785	761.595	3.24028e-07	16.979
158	PG(17:2(9Z,12Z)/22:6(4Z,7Z,10Z,13Z,16Z,19Z))	11.919	804.496	3.77635e-09	-16.6725
20	PG(18:0/0:0)	4.912	512.307	1.0659e-05	-18.6813		HMDB0061697
102	PG(18:3(9Z,12Z,15Z)/18:4(6Z,9Z,12Z,15Z))	10.885	786.458	4.72607e-08	-17.2733		hmdb0010667
44	PG(20:0/0:0)	6.082	540.338	1.53164e-09	-18.1306
243	PG(O-20:0/20:2(11Z,14Z))	17.137	838.605	3.70677e-08	17.246
119	PI(13:0/18:4(6Z,9Z,12Z,15Z))	14.422	788.438	2.52368e-07	-17.1643
211	PI(17:1(10Z)/0:0)	10.564	584.301	4.33776e-08	16.9997
350	PI(18:0/0:0)	19.718	600.327	0.00025453	20.7555
232	PI(18:1(9Z)/18:1(11Z))	8.746	884.532	2.07052e-07	17.1643		hmdb0009836
331	PI(20:2(11Z,14Z)/21:0)	17.384	972.638	3.14313e-08	18.9548
242	PI(22:1(11Z)/22:4(7Z,10Z,13Z,16Z))	17.143	990.62	1.71722e-07	17.243
151	PI(O-18:0/0:0)	8.428	608.328	1.74154e-08	-16.7948
134	PI(P-16:0/0:0)	6.101	556.3	2.14324e-08	-16.9744
307	PI(P-16:0/16:0)	21.72	794.54	5.42524e-08	18.2211
298	Prolyl-Lysine	4.41	243.157	1.51493e-07	18.0166		hmdb0029022
35	PS(10:0/10:0)	5.758	589.307	2.92923e-07	-18.2688
150	PS(12:0/0:0)	11.332	441.217	3.42958e-08	-16.8286
234	PS(12:0/13:0)	9.695	641.372	1.06963e-06	17.1767
251	PS(13:0/0:0)	5.267	455.226	1.23524e-06	17.3193
1	PS(14:0/20:3(8Z,11Z,14Z))	11.854	779.464	3.77803e-09	-20.6835
210	PS(14:1(9Z)/22:1(11Z))	17.496	787.533	1.05082e-07	16.9838
129	PS(22:4(7Z,10Z,13Z,16Z)/0:0)	5.169	573.313	3.31661e-07	-17.0728		hmdb0112730
114	PS(22:6(4Z,7Z,10Z,13Z,16Z,19Z)/20:4(5Z,8Z,11Z,14Z))	11.099	855.509	4.28151e-07	-17.1842
308	PS(O-18:0/18:2(9Z,12Z))	21.751	771.608	3.5743e-08	18.2689
254	Pteroic acid	8.62	312.097	6.27887e-08	17.3594	c07582
349	Pyroglutamic acid	7.939	129.042	2.90668e-08	20.3786
154	Retinyl beta-glucuronide	12.214	462.262	1.63354e-10	-16.7594
218	Riboflavin (Vitamin B2)	6.387	376.138	6.01336e-08	17.0553		hmdb0034433
284	S-(2-Hydroxyethyl)glutathione	2.77	351.11	9.04399e-07	17.7023
94	S-Nitroso-L-glutathione	3.689	336.074	1.13138e-07	-17.3419		hmdb0004645
99	Scyphostatin A	12.9	511.335	6.88406e-09	-17.3064
343	Stearic acid	20.685	284.271	6.51147e-06	19.8686
273	TG(14:0/16:1(9Z)/14:0) (d5)	16.108	753.684	2.40331e-07	17.5498
194	Tyrosyl-Aspartate	3.151	296.1	5.43068e-08	16.8412		hmdb0029101
272	Tyrosyl-Gamma-glutamate	3.242	309.131	9.86662e-07	17.5356		hmdb0029119
176	Uric acid	2.005	168.028	0.000222755	-2.66649
6	Valyl-Gamma-glutamate	4.6	245.137	4.00845e-09	-19.6546		hmdb0029141
12	VD 2716	10.742	482.284	4.23763e-09	-19.1546		hmdb0006720
347	γ-Glu-Cys	0.969	250.062	7.13407e-08	20.2073		hmdb0001049
303		11.059	412.251	3.72644e-07	18.1242	c09103
80		17.475	946.474	6.12844e-09	-17.4587
352		17.38	951.706	2.91133e-08	20.8309
332		16.113	754.23	4.66935e-08	18.9572
142		7.005	517.224	3.67545e-08	-16.9051
196		5.962	396.197	4.52549e-08	16.8608
2		21.75	744.591	1.92163e-07	-20.6014
3		1.538	329.065	2.42959e-07	-20.3731
4		21.542	664.524	2.59684e-05	-20.2463
5		8.749	887.246	8.4421e-08	-19.8378
7		11.488	452.242	2.98665e-08	-19.6266
8		21.562	804.606	0.000412522	-19.5665
9		21.792	718.539	3.12241e-07	-19.4469
10		12.858	373.221	3.45997e-08	-19.4286
13		3.315	550.273	1.48468e-08	-18.936
14		21.919	509.397	2.1898e-05	-18.8584
15		11.532	627.001	3.03293e-08	-18.8263
16		6.41	955.522	2.27501e-08	-18.7895
18		10.944	757.764	0.000369723	-18.7756
21		3.516	629.278	1.73658e-07	-18.6157
22		10.705	403.413	2.91161e-08	-18.6074
23		21.786	662.508	2.27564e-06	-18.6007
24		4.778	788.317	5.1948e-07	-18.591
25		11.419	399.232	6.5334e-08	-18.5266
27		3.164	325.08	1.18634e-08	-18.4879
29		6.808	343.176	2.12141e-08	-18.4494
30		6.391	742.361	5.61418e-05	-18.4237
31		8.747	690.193	6.47885e-08	-18.3919
32		11.732	561.999	1.11635e-07	-18.3657
33		7.358	759.377	1.77633e-05	-18.3472
34		11.494	602.987	3.84295e-08	-18.3084
38		9.062	388.886	5.66672e-09	-18.2268
40		5.286	588.347	1.0385e-08	-18.1797
42		10.592	867.503	1.14469e-08	-18.173
45		11.669	871.486	3.64486e-07	-18.0908
46		9.816	890.418	5.39629e-06	-18.0571
47		11.511	645.346	1.76875e-09	-18.0505
48		8.129	418.225	1.27876e-06	-18.0398
49		17.478	945.803	2.15263e-08	-17.9592
50		15.432	569.341	1.35259e-09	-17.9352
52		5.642	616.392	2.38651e-10	-17.9182
53		8.237	558.27	7.39995e-08	-17.9125
54		10.098	440.26	4.30434e-08	-17.9036
55		4.544	473.32	5.29385e-09	-17.8904
57		17.412	989.518	1.8243e-08	-17.8414
58		11.501	654.39	1.57568e-08	-17.8244
59		8.534	933.986	5.65061e-08	-17.8205
60		11.544	721.712	1.565e-07	-17.8204
61		6.157	458.202	6.0323e-08	-17.8128
62		3.795	700.316	1.88196e-07	-17.7786
63		15.888	605.896	1.3226e-06	-17.7666
64		12.857	877.427	5.29449e-08	-17.7294
65		2.022	266.051	8.00252e-07	-17.67
66		8.972	359.204	3.68946e-09	-17.6536
67		5.17	362.229	3.86043e-09	-17.616
68		0.854	287.22	3.404e-07	-17.6144
69		10.711	650.371	8.46263e-09	-17.6087
71		9.444	405.739	4.00032e-08	-17.5602
72		16.022	548.23	9.42601e-09	-17.5357
74		9.841	969.458	1.42965e-08	-17.4974
76		11.484	881.531	2.13981e-07	-17.4835
77		0.999	287.987	4.41809e-09	-17.4768
81		3.682	695.273	2.73196e-07	-17.4403
83		4.985	544.214	8.35053e-08	-17.4035
84		9.676	384.235	1.24425e-07	-17.3865
85		7.377	835.459	7.73035e-08	-17.3828
86		10.738	480.269	5.24458e-07	-17.3757
87		6.029	357.19	1.37175e-07	-17.3614
88		10.707	672.688	4.1913e-09	-17.3595
89		10.672	389.206	4.70141e-08	-17.3555
91		11.217	411.042	1.28313e-06	-17.3543
92		15.375	555.645	1.52013e-06	-17.3538
93		19.878	401.349	1.12264e-06	-17.3451
95		9.684	386.251	3.43933e-07	-17.3389
96		4.063	309.192	3.74629e-09	-17.3334
97		11.631	920.462	1.8378e-06	-17.3217
98		17.029	746.958	2.81866e-06	-17.3122
100		8.548	455.271	2.98966e-08	-17.2947
101		14.669	689.947	1.03602e-09	-17.2885
103		8.182	471.268	3.98026e-09	-17.2605
106		10.821	768.55	2.83769e-07	-17.2559
107		1.003	247.969	5.00906e-08	-17.2487
108		10.274	888.448	4.02877e-07	-17.2277
109		21.14	677.471	2.32027e-06	-17.2254
110		17.039	819.201	8.62708e-07	-17.213
111		12.423	943.569	2.075e-07	-17.2066
113		9.191	331.174	1.01185e-07	-17.1942
115		6.917	292.106	6.94668e-09	-17.1806
116		9.073	339.195	2.9757e-08	-17.1763
117		13.118	884.476	4.95596e-08	-17.1736
118		11.36	219.089	1.41737e-08	-17.1652
120		14.316	479.936	8.67568e-07	-17.1618
121		5.08	330.188	6.24109e-09	-17.148
122		12.208	693.391	1.55449e-10	-17.1416
123		3.446	692.359	3.77623e-08	-17.1229
124		15.892	944.836	2.43436e-06	-17.118
125		5.88	585.346	4.71724e-10	-17.1044
128		19.634	599.958	3.45483e-06	-17.0861
130		12.405	863.971	8.69166e-10	-17.0641
132		11.549	722.046	6.68306e-07	-16.978
133		17.042	837.416	1.5993e-06	-16.9756
135		15.89	600.907	1.99206e-06	-16.9691
136		0.953	257.137	1.64214e-08	-16.9665
138		21.564	349.319	3.31417e-06	-16.9619
139		14.962	971.438	3.47513e-06	-16.9477
140		15.879	606.558	6.10418e-07	-16.9222
143		13.005	630.341	2.00315e-08	-16.9
144		14.987	620.423	1.49466e-08	-16.8952
145		10.815	768.951	2.53254e-07	-16.8902
146		7.354	743.328	4.442e-08	-16.8795
148		17.395	621.304	1.07648e-08	-16.8453
152		8.142	317.194	3.78439e-08	-16.7831
155		10.886	647.678	1.5308e-07	-16.7064
156		6.415	432.202	3.84666e-08	-16.6955
157		9.996	185.105	3.16791e-09	-16.6854
159		15.472	973.541	6.04748e-10	-16.665
160		19.616	459.262	6.12817e-08	-16.658
161		12.362	670.385	1.54183e-07	-16.6565
163		8.493	382.221	2.04393e-08	-16.6487
164		8.45	629.306	5.55119e-08	-16.6408
165		5.612	601.304	5.15158e-09	-16.6294
167		6.991	320.208	5.36187e-08	-16.6232
168		11.946	593.65	3.26629e-08	-16.5927
172		13.544	497.237	3.10449e-10	-16.4433
173		10.107	342.866	0.001	-3.46952
175		9.077	582.324	0.00060369	-3.23999
177		12.84	618.337	0.000453691	-2.33442
178		5.634	611.291	0.000335201	-2.3006
179		6.21	467.238	0.000415564	-1.71392
180		7.053	374.217	0.000902679	-1.70221
182		10.822	936.082	0.000508883	1.39979
183		10.825	869.077	0.000260529	1.4598
184		10.828	811.006	0.000110104	1.56596
187		4.356	356.242	0.000248384	2.45918
188		17.469	991.725	5.03816e-08	16.688
189		5.829	251.065	5.69195e-08	16.7011
190		9.08	168.069	6.38383e-08	16.7366
191		9.732	514.607	8.29411e-08	16.7778
192		5.583	880.399	5.78835e-08	16.8176
193		9.978	977.391	9.66546e-08	16.8385
195		21.581	467.38	3.08184e-07	16.8558
198		5.16	357.19	7.44314e-08	16.8725
199		0.658	185.011	9.66855e-08	16.8876
200		6.484	346.223	6.15057e-08	16.898
201		13.131	864.291	1.46025e-07	16.9194
202		12.363	744.707	8.26525e-08	16.9299
203		10.518	897.202	5.04423e-08	16.9346
205		8.237	779.371	1.91575e-07	16.9597
206		5.245	325.182	5.41202e-08	16.9758
207		10.385	947.285	2.90501e-07	16.9767
209		13.381	721.745	6.12051e-08	16.9824
212		6.749	653.348	2.14301e-07	17.0034
213		11.088	720.75	1.17855e-07	17.011
214		6.067	511.264	1.98918e-07	17.0171
215		19.112	421.228	4.1972e-08	17.0443
216		11.195	483.255	4.1662e-08	17.0446
217		20.488	615.455	5.33011e-08	17.0471
219		17.413	721.477	2.41234e-07	17.0634
220		11.789	578.658	1.304e-06	17.0636
221		12.392	393.19	6.30481e-08	17.0651
222		2.113	109.028	6.34954e-08	17.0691
223		10.823	868.574	7.69632e-08	17.1106
224		17.917	359.164	8.32793e-08	17.1145
225		15.215	600.648	1.33236e-07	17.1148
226		16.112	940.061	3.59344e-07	17.1218
227		0.517	264.008	1.38597e-07	17.1231
228		0.916	234.988	5.38253e-07	17.1303
229		16.999	800.294	3.84285e-07	17.1349
230		8.847	507.267	8.70686e-08	17.1359
231		10.382	947.085	3.47026e-07	17.1442
235		17.387	787.302	4.34586e-07	17.1811
236		14.985	640.973	4.89886e-08	17.1943
237		16.209	891.43	1.21822e-07	17.1972
238		3.191	520.075	4.33915e-08	17.2086
239		21.554	511.408	9.71439e-07	17.2112
241		10.031	374.122	1.58317e-07	17.2312
244		10.692	398.252	4.8191e-07	17.2563
246		6.539	618.251	4.44905e-07	17.2674
247		1.124	414.017	1.79823e-07	17.2798
248		17.322	802.075	6.23409e-07	17.2918
249		1.654	241.07	1.2917e-06	17.3095
250		15.883	944.948	3.92739e-07	17.3132
252		1.493	493.147	1.88228e-07	17.3355
253		17.49	787.314	1.65389e-07	17.3442
256		10.673	636.308	5.49839e-07	17.3675
257		7.518	824.402	9.59858e-07	17.384
259		4.65	539.134	3.52799e-07	17.4186
260		4.485	742.328	4.70613e-08	17.4247
261		19.401	406.089	5.72762e-08	17.4248
263		7.895	486.245	4.06166e-07	17.4539
264		8.395	648.393	1.62872e-07	17.4587
265		10.222	669.772	6.21202e-07	17.4637
266		4.607	487.229	2.35628e-06	17.4665
267		11.442	564.596	7.74948e-07	17.4886
268		3.868	506.175	1.63391e-06	17.4893
270		7.91	939.432	1.87815e-07	17.5213
274		17.456	820.886	3.44757e-07	17.5596
275		17.432	896.222	1.80672e-07	17.584
277		15.605	943.286	4.04118e-08	17.6033
278		7.226	366.863	4.43726e-06	17.6086
279		5.263	179.118	1.02216e-07	17.6205
280		17.203	654.931	4.04448e-08	17.6459
281		13.622	857.156	5.06974e-08	17.6529
282		17.163	272.083	7.8313e-08	17.662
285		16.824	836.761	4.82464e-07	17.7045
287		10.832	810.741	6.27518e-08	17.7231
288		4.659	859.464	4.29197e-07	17.7505
289		19.505	761.438	1.18697e-07	17.7928
290		15.882	649.741	3.92244e-06	17.8262
291		17.485	984.316	1.97466e-06	17.9039
292		7.068	733.295	2.82634e-07	17.9111
293		14.531	629.032	1.30024e-06	17.9202
294		17.64	987.52	3.96383e-07	17.9382
296		16.983	855.448	4.21327e-06	17.987
297		13.281	679.049	3.37793e-07	18.0053
299		17.452	949.08	1.11886e-07	18.0475
300		15.889	773.049	2.22778e-06	18.0741
302		3.205	436.126	7.95359e-08	18.1052
306		14.474	744.76	2.85764e-07	18.1645
309		9.154	469.288	1.47171e-07	18.2775
310		5.047	119.073	8.84795e-07	18.284
311		15.893	828.27	4.60305e-08	18.2843
313		16.814	852.817	1.7661e-07	18.3012
315		17.74	811.335	4.80007e-07	18.3592
316		16.845	725.06	2.80686e-07	18.3679
320		3.058	241.07	5.29319e-08	18.5728
321		5.157	262.088	3.49552e-08	18.6404
323		6.615	545.233	8.32934e-08	18.6716
324		12.623	635.703	2.41215e-07	18.6953
326		17.388	955.628	1.43979e-07	18.8178
327		15.877	704.803	7.36843e-08	18.8563
328		17.739	936.234	3.14792e-07	18.8608
329		17.456	948.934	9.81164e-06	18.9327
330		17.398	905.536	1.04791e-07	18.9335
333		21.794	613.549	3.39273e-05	19.0244
334		17.391	887.437	9.55056e-08	19.1139
335		16.828	836.299	2.24168e-07	19.1166
336		15.886	768.783	9.57999e-07	19.4998
337		7.94	147.051	3.51614e-08	19.5301
338		21.891	399.76	3.58675e-06	19.5802
339		10.826	935.777	2.71026e-08	19.6866
340		21.766	577.652	1.46837e-06	19.7686
341		16.227	812.963	9.63358e-08	19.7851
342		16.156	993.84	1.98355e-07	19.8344
344		17.412	887.812	8.875e-08	20.0435
346		17.406	886.8	6.75771e-08	20.1362
348		17.377	951.398	1.90086e-08	20.2598
351		21.779	778.591	2.6458e-06	20.8114
353		15.887	650.126	5.0492e-08	20.9397
355		3.177	555.131	3.81823e-07	21.7255
356		15.616	628.298	1.72675e-08	21.7409
