# Supplementary material for: Metabolomic insights of macrophage responses to graphene nanoplatelets: Role of scavenger receptor CD36
Source: PLoS One. 2018 Nov 7;13(11):e0207042. doi: 10.1371/journal.pone.0207042 (PMC6221354; doi:10.1371/journal.pone.0207042)
Supplement: S3 Table — (XLSX) [file pone.0207042.s007.xlsx]

## Sheet: Sheet1
Proposed Structure	RT	Mass	p - Value	Log FC
	21.73	549.622	1.06978e-06	-22.8672
PE(O-18:1(9Z)/0:0)	21.42	465.322	1.43857e-08	-21.4711
	4.439	262.062	2.21532e-08	-21.4208
	21.686	816.576	4.92169e-06	-21.1828
	21.681	550.624	4.99686e-05	-20.7275
	21.782	792.609	2.02388e-06	-20.7112
PS(14:0/20:3(8Z,11Z,14Z))	11.854	757.482	5.62546e-09	-20.5558
3-Hydroxybenzaldehyde	2.061	122.036	5.80793e-09	-20.4966
	21.75	744.591	2.18899e-07	-20.4737
	21.754	774.595	6.6717e-06	-20.2384
PE(P-16:0/17:2(9Z,12Z))	21.79	685.507	3.92964e-07	-20.1812
	21.542	664.524	2.65991e-05	-20.1186
15-methyl-15S-PGE2	9.073	366.236	1.64688e-09	-20.0662
PE-Cer(d14:1(4E)/21:0)	21.777	674.543	0.000146284	-19.9183
2,5-Dichloro-4-oxohex-2-enedioate	0.556	225.944	1.29913e-08	-19.8765
	21.784	846.617	1.03353e-05	-19.8489
	8.749	887.246	9.4697e-08	-19.7101
Valyl-Gamma-glutamate	4.6	245.137	4.80347e-09	-19.5268
	11.488	452.241	3.05396e-08	-19.4989
	9.071	582.827	4.84733e-08	-19.4079
	0.335	921.003	3.01247e-05	-19.1622
	11.549	432.827	1.64633e-07	-19.1526
PE-Cer(d14:2(4E,6E)/20:0(2OH))	21.802	674.502	2.42141e-09	-19.1008
	5.634	611.291	2.08396e-08	-19.0858
Dichotellate A	21.789	418.308	9.92061e-05	-19.0677
VD 2716	10.742	482.284	6.2063e-09	-19.0268
L-Arginine	0.619	174.112	9.98398e-09	-18.8849
	21.548	718.535	0.000412488	-18.8047
	11.532	627.001	3.11541e-08	-18.6985
	6.41	955.522	2.68752e-08	-18.6618
LysoPE(0:0/22:4(7Z,10Z,13Z,16Z))	10.191	529.322	4.25984e-06	-18.6537
	21.812	480.417	3.32092e-06	-18.6482
	11.527	604.685	4.14774e-08	-18.6403
DG(20:2(11Z,14Z)/15:0/0:0)	21.554	606.519	3.54936e-06	-18.6218
PG(12:0/18:3(9Z,12Z,15Z))	7.168	704.41	8.1677e-09	-18.5966
PG(18:0/0:0)	4.912	512.306	1.1235e-05	-18.5536
PS(12:0/18:4(6Z,9Z,12Z,15Z))	11.93	699.416	2.56317e-06	-18.4945
	3.516	629.278	1.77909e-07	-18.488
PE-Cer(d14:2(4E,6E)/19:0)	21.786	644.498	2.4493e-06	-18.473
15-HETE-Gly	11.419	377.25	6.69685e-08	-18.3989
	6.58	870.423	3.8159e-05	-18.376
1α,25-dihydroxy-11-(4-hydroxymethylphenyl)-9,11-didehydrovitamin D3 / 1α,25-dihydroxy-11-(4-hydroxymethylphenyl)-9,11-didehydrocholecalciferol	6.851	520.361	1.57393e-07	-18.3264
	6.808	343.176	2.34329e-08	-18.3217
	6.391	742.364	5.8446e-05	-18.296
	3.209	269.137	5.65029e-08	-18.2953
	8.747	690.193	7.61809e-08	-18.2642
	11.732	583.981	1.11314e-07	-18.238
	7.358	759.377	1.79928e-05	-18.2195
	11.494	602.987	3.94375e-08	-18.1807
	21.611	318.278	1.43046e-05	-18.154
PS(10:0/10:0)	5.758	567.323	3.07169e-07	-18.1411
D-4'-Phosphopantothenate	3.36	299.076	2.493e-08	-18.1387
	9.062	388.886	9.8751e-09	-18.0991
8,9,10,11-Tetrafluoro-8E,10E-dodecadien-1-ol	10.287	254.129	7.63313e-09	-18.0573
PG(22:1(11Z)/0:0)	5.286	566.365	1.30265e-08	-18.052
DG(15:0/14:1(9Z)/0:0)	21.792	524.442	5.14336e-06	-18.0416
S-2-(Indol-3-yl)acetyl-CoA	17.482	946.136	2.02993e-08	-18.031
26,27-diethyl-1α,25-dihydroxy-22-thiavitamin D3 / 26,27-diethyl-1α,25-dihydroxy-22-thiacholecalciferol	8.098	490.349	2.49316e-07	-18.0084
	21.727	535.604	3.76775e-05	-17.9766
	11.669	871.486	4.23196e-07	-17.963
	21.845	509.448	2.78595e-07	-17.939
	9.816	890.418	5.45698e-06	-17.9294
	11.511	645.346	2.6927e-09	-17.9228
	17.478	945.803	2.40821e-08	-17.8315
	5.793	663.164	2.25269e-05	-17.8227
	17.488	908.522	2.17789e-08	-17.7881
	10.098	440.26	5.1951e-08	-17.7759
	4.544	473.32	6.86559e-09	-17.7627
	17.41	989.329	4.36825e-09	-17.751
5S-HETE-d8	21.798	339.277	5.77509e-06	-17.7458
	8.534	933.986	7.4002e-08	-17.6928
	11.544	721.712	1.68233e-07	-17.6926
	3.795	700.316	2.00351e-07	-17.6509
	21.756	521.59	1.01143e-05	-17.6327
	13.589	561.314	3.22027e-06	-17.6054
	12.857	877.427	5.42719e-08	-17.6017
	8.972	359.204	6.46564e-09	-17.5258
	10.711	672.353	1.17437e-08	-17.4809
	19.896	534.247	1.60671e-08	-17.4795
DG(16:1(9Z)/17:2(9Z,12Z)/0:0)[iso2]	21.797	576.473	1.56397e-06	-17.4744
Leucyl-Glutamate	10.246	420.261	2.08557e-08	-17.4508
	17.505	713.703	3.36568e-05	-17.4335
	9.444	405.739	4.70507e-08	-17.4324
	8.755	689.97	1.05423e-07	-17.4096
	16.022	548.23	1.41791e-08	-17.408
TG(13:0/13:0/14:1(9Z))[iso3]	21.803	692.595	5.92505e-07	-17.396
PG(20:0/0:0)	6.414	540.337	6.10391e-08	-17.3918
	20.506	399.37	2.11169e-06	-17.39
	13.912	883.465	6.19848e-08	-17.3783
	9.841	969.458	2.09828e-08	-17.3696
	11.484	881.531	2.14016e-07	-17.3557
9-chloro-10-hydroxy-hexadecanoic acid	4.673	306.193	8.86201e-09	-17.3427
N1,N5,N10-Triferuloyl spermidine	3.682	695.273	3.04081e-07	-17.3126
PE(22:6(4Z,7Z,10Z,13Z,16Z,19Z)/18:4(6Z,9Z,12Z,15Z))	11.026	787.458	2.17276e-07	-17.3124
PI(20:4(5Z,8Z,11Z,14Z)/0:0)	21.875	620.297	8.48256e-07	-17.2785
	7.377	835.459	7.93819e-08	-17.2551
	10.738	480.267	5.59542e-07	-17.248
	10.707	672.688	6.82097e-09	-17.2317
	11.217	411.042	1.33505e-06	-17.2266
	15.375	555.645	1.62007e-06	-17.2261
	19.878	401.349	1.26784e-06	-17.2173
	11.631	920.462	1.85554e-06	-17.1939
	17.029	746.958	2.96891e-06	-17.1845
Scyphostatin A	12.9	511.336	8.45483e-09	-17.1787
	8.548	455.271	3.38368e-08	-17.167
PG(18:3(9Z,12Z,15Z)/18:4(6Z,9Z,12Z,15Z))	10.885	764.471	6.13401e-08	-17.1456
	8.182	471.268	7.68481e-09	-17.1327
N4-Acetylaminobutanal	21.948	129.079	7.94436e-06	-17.1317
	1.003	247.969	5.92694e-08	-17.121
	17.039	819.201	8.92605e-07	-17.0853
	12.423	943.569	2.26303e-07	-17.0789
LysoPE(0:0/20:5(5Z,8Z,11Z,14Z,17Z))	6.898	499.273	1.89442e-08	-17.0681
	9.191	331.176	1.16842e-07	-17.0664
PS(22:6(4Z,7Z,10Z,13Z,16Z,19Z)/20:4(5Z,8Z,11Z,14Z))	11.099	855.509	4.48721e-07	-17.0565
	6.917	270.124	8.75763e-09	-17.0528
	13.118	884.478	6.12506e-08	-17.0459
anteiso (4E,14-methyl-d16:1) sphingosine	18.796	285.266	2.83344e-08	-17.0419
	9.554	649.325	1.65174e-07	-17.0406
PI(13:0/18:4(6Z,9Z,12Z,15Z))	14.422	788.436	2.51524e-07	-17.0366
	14.316	479.936	9.23208e-07	-17.034
PG(20:2(11Z,14Z)/0:0)	7.345	558.301	3.38827e-06	-17.0302
	12.607	588.346	6.28585e-07	-17.0234
	5.08	330.188	1.06787e-08	-17.0203
	12.208	693.391	8.72472e-10	-17.0139
	3.446	714.343	4.38692e-08	-16.9952
	15.891	944.836	2.50289e-06	-16.9902
	5.88	585.346	1.58077e-09	-16.9767
N-hydroxy arachidonoyl amine	10.567	319.249	9.0673e-08	-16.9654
	14.048	627.349	2.66894e-07	-16.9633
PS(22:4(7Z,10Z,13Z,16Z)/0:0)	5.169	573.306	3.90359e-07	-16.9451
	12.405	863.971	1.93718e-09	-16.9364
Isoleucyl-Glutamate	6.546	260.083	1.01527e-08	-16.9244
	0.516	224.98	2.80314e-08	-16.9223
Fortimicin KH	6.562	370.219	7.37986e-10	-16.8896
Riboflavin (Vitamin B2)	0.508	152.026	7.52744e-08	-16.881
	21.313	563.288	1.21919e-08	-16.876
	14.56	888.428	8.20015e-07	-16.874
methyl 8-[2-(2-formyl-vinyl)-3-hydroxy-5-oxo-cyclopentyl]-octanoate	8.227	310.18	1.20054e-08	-16.8564
PI(P-16:0/0:0)	6.101	556.3	2.32724e-08	-16.8467
	0.953	257.137	1.79511e-08	-16.8388
	10.257	491.274	8.90354e-09	-16.8347
	21.564	349.319	3.40458e-06	-16.8342
	0.703	199.899	2.67919e-06	-16.8325
	14.962	971.438	3.55355e-06	-16.82
	6.625	342.19	2.69229e-07	-16.8012
	15.879	606.558	6.39425e-07	-16.7945
1(3)-glyceryl-PGF2α	6.061	428.275	3.18405e-08	-16.7926
	14.504	570.939	2.79755e-07	-16.7787
Leu-Gly-Pro	7.005	517.222	4.19171e-08	-16.7774
	13.005	630.337	2.52972e-08	-16.7723
	14.987	642.405	1.94041e-08	-16.7675
	10.815	768.951	2.70438e-07	-16.7625
	7.354	743.328	5.31269e-08	-16.7518
	17.395	621.304	1.25471e-08	-16.7175
Leukotriene E3	5.774	441.261	5.70552e-09	-16.7113
	6.322	427.279	3.8827e-07	-16.6677
	5.174	519.279	4.68437e-08	-16.6631
	14.666	690.281	8.98453e-10	-16.6622
Endomorphin-2	14.494	571.276	1.29823e-07	-16.6485
Retinyl beta-glucuronide	12.214	462.261	9.35337e-10	-16.6316
	10.886	647.678	1.65003e-07	-16.5787
	19.616	459.261	6.71911e-08	-16.5303
	8.164	382.221	2.05309e-08	-16.5299
	12.362	670.387	1.68872e-07	-16.5288
2-deoxyecdysone 22-phosphate	5.327	528.289	2.47695e-08	-16.523
	8.45	629.306	6.01364e-08	-16.5131
	5.612	601.304	7.06164e-09	-16.5017
(Ac)2-L-Lys-D-Ala-D-Ala	6.441	372.201	1.33206e-08	-16.4983
	6.191	368.238	6.74457e-08	-16.4701
	11.946	593.65	4.58452e-08	-16.465
PE(15:1(9Z)/0:0)	8.832	437.252	1.38156e-08	-16.4649
Isobatatasin I	5.976	284.105	4.8668e-09	-16.4175
6-bromo-5E,9Z-hexacosadienoic acid	6.343	470.282	5.79684e-09	-16.3598
	13.544	497.237	1.45846e-09	-16.3156
	3.338	219.056	0.000656452	-2.93672
	10.814	757.967	0.00145	-2.27496
	10.812	758.367	0.00131	-2.15822
	6.21	467.238	0.00126	-1.54483
	4.624	349.21	0.000507891	-1.41969
(9R,13R)-1a,1b-dihomo-jasmonic acid	6.547	238.154	0.000552445	1.17624
	5.566	435.221	0.00143	1.19976
	10.822	936.082	0.000149516	1.43493
	10.828	811.006	0.000144341	1.76469
	10.84	935.62	0.000339551	1.77581
Asteriidoside L	10.382	676.345	0.00070584	1.85781
	5.832	383.107	0.000158934	2.09604
	4.925	282.096	0.000991071	2.18318
	0.514	199.965	0.000112215	2.46212
Norepinephrine (noradrenaline)	2.554	169.073	0.000165512	3.23081
N-Acetyl-leu-leu-tyr	5.059	471.234	6.91246e-08	16.5637
	9.08	168.069	9.37579e-08	16.6084
PA(14:0/12:0)	14.239	568.357	5.60379e-08	16.6606
	14.985	640.973	1.06739e-07	16.6847
D-Pantetheine 4'-phosphate	1.422	338.063	8.84301e-08	16.74
	11.476	593.941	9.60479e-08	16.7461
	18.909	273.176	6.59103e-08	16.7727
	5.623	345.19	8.55135e-08	16.7937
6-Hydroxy-5-methoxyindole glucuronide	3.552	361.078	1.18199e-07	16.8109
	17.832	419.233	1.1619e-07	16.8251
	17.468	738.397	3.69263e-08	16.8813
Tyrosyl-Asparagine	4.128	295.116	1.94145e-07	16.8855
	16.357	921.613	4.19752e-07	16.8859
	8.983	335.14	6.04745e-08	16.8912
1-(6-[5]-ladderane-hexanoyl)-2-(8-[3]-ladderane-octanyl)-sn-glycerophosphoethanolamine	15.777	743.494	3.61095e-07	16.8923
	4.485	681.379	1.14664e-07	16.8996
	18.335	371.158	3.66083e-08	16.902
	12.191	134.073	2.05983e-07	16.9126
Hydroxyphthioceranic acid (C42)	10.67	636.638	5.36148e-07	16.916
	19.489	827.434	1.08648e-07	16.925
	17.32	783.865	3.95835e-08	16.942
	15.885	951.516	1.02116e-07	16.9542
PI(17:1(10Z)/0:0)	10.564	584.3	3.93319e-08	16.9716
PS(P-18:0/0:0)	3.44	509.318	3.18526e-07	16.9718
	18.942	607.292	2.9224e-07	16.9807
sn-3-O-(geranylgeranyl)glycerol 1-phosphate	9.349	448.234	1.65803e-07	16.993
PG(O-16:0/15:0)	10.222	694.506	4.85624e-07	17.0082
Cholic acid glucuronide	19.401	406.089	8.13063e-08	17.0144
PE(P-16:0/13:0)	20.488	615.455	1.23829e-07	17.0308
	3.193	754.179	5.89931e-08	17.0313
Tyrosyl-Aspartate	3.151	274.118	1.38295e-07	17.0738
	3.523	185.141	3.47729e-08	17.0822
	10.936	479.249	7.51857e-08	17.0933
	7.647	775.352	4.05013e-08	17.0956
L-gamma-glutamyl-L-isoleucine	1.982	260.137	9.79613e-08	17.1036
	16.26	767.788	2.01492e-07	17.1255
	6.484	368.205	1.80166e-07	17.1546
	13.13	864.147	3.47522e-08	17.1581
	5.16	357.191	1.19102e-07	17.1631
	7.095	695.36	6.47235e-07	17.1639
	4.555	341.159	1.29048e-06	17.2007
	19.512	838.366	8.77712e-08	17.2016
(25S)-5alpha-cholestan-3beta,6alpha,7beta,8beta,15alpha,16beta,26-heptol	3.456	462.355	1.41727e-06	17.2025
6-Acetyl-2,3-dihydro-2-(hydroxymethyl)-4(1H)-pyridinone	0.917	193.022	1.42118e-07	17.2117
	3.94	620.205	6.42927e-08	17.2154
TG(19:0/19:0/20:0)[iso3]	10.379	946.881	3.88525e-08	17.2281
	21.944	385.746	4.73902e-07	17.2595
	10.521	897.346	3.43819e-08	17.2804
DG(18:1(11Z)/16:0/0:0)	17.917	381.147	5.96739e-08	17.2812
	18.47	259.16	5.95117e-08	17.2879
	13.227	840.959	1.62911e-07	17.2903
(R)-(+)-2-Pyrrolidone-5-carboxylic acid	7.939	272.104	1.0189e-07	17.3051
	3.202	686.161	1.37026e-07	17.3127
	1.239	191.025	7.60418e-07	17.3137
2,2-Dichloro-1,1-ethanediol	0.501	129.958	3.30438e-06	17.3145
Grayanotoxin I	11.059	412.251	7.46338e-07	17.3165
	6.682	722.367	1.90595e-06	17.326
	16.11	847.061	4.20657e-07	17.3525
LysoPE(0:0/20:4(5Z,8Z,11Z,14Z))	19.692	501.285	1.29031e-07	17.358
	7.226	366.863	1.15603e-06	17.3662
	17.387	809.284	4.059e-08	17.3666
	10.823	868.574	3.69353e-08	17.3701
	7.048	495.267	3.44365e-07	17.414
PE(P-20:0/17:1(9Z))	15.785	743.583	2.46566e-06	17.4164
	6.067	511.264	5.54083e-06	17.4323
	6.539	739.942	3.38434e-07	17.4337
	15.875	796.799	3.94259e-06	17.4389
	15.63	658.975	1.80753e-06	17.4571
Fumonisin C2	11.584	691.373	1.58616e-07	17.4626
	3.995	705.19	1.04562e-06	17.4735
Prostaglandin M	21.904	310.144	6.4602e-07	17.4768
	13.622	857.156	2.92172e-06	17.4869
6-bromo-tricosa-5E,9Z-dienoic acid	6.221	428.224	1.22404e-06	17.4909
	8.237	779.371	3.20771e-08	17.4926
	0.076	140.951	3.28045e-07	17.4954
	0.51	115.978	8.12058e-08	17.4961
	9.056	648.673	2.29472e-06	17.499
	7.895	486.245	3.7966e-08	17.5225
	7.751	363.146	2.23236e-07	17.5251
	0.841	248.148	1.99216e-06	17.5408
	11.442	564.596	7.65448e-07	17.5593
	7.518	824.405	1.16086e-06	17.5769
	3.191	520.075	5.01672e-07	17.58
Pyridoxal (Vitamin B6)	0.958	167.058	5.22036e-07	17.6047
	17.49	908.364	2.15415e-07	17.624
	1.971	206.993	3.94906e-06	17.6241
PS(13:0/0:0)	5.267	455.226	7.33592e-08	17.6871
	16.209	891.43	1.21771e-07	17.6888
20-hydroxy-LTE4	5.626	455.237	3.38559e-08	17.7088
	15.215	600.648	7.01912e-08	17.7153
	5.829	251.065	4.98588e-07	17.7325
TG(14:0/16:1(9Z)/14:0) (d5)	16.108	753.682	3.09558e-07	17.7352
	15.605	943.286	1.83658e-07	17.7469
	7.801	526.275	9.25308e-06	17.7473
	10.384	677.063	3.86833e-08	17.7651
	20.671	188.993	1.35616e-05	17.7936
	14.729	962.48	3.26961e-07	17.8147
	19.112	421.228	8.79828e-08	17.8292
D-Cysteine	3.488	121.019	1.70741e-07	17.8322
CDP-N-methylethanolamine	1.29	460.074	7.84267e-06	17.8568
Norepinephrine sulfate	1.311	249.03	1.25909e-07	17.8616
Isoleucyl-Arginine	2.943	287.196	1.46311e-07	17.8718
	16.983	855.448	1.08467e-05	17.9069
Lumichrome	13.085	242.08	9.57074e-08	17.9198
Tyrosyl-Gamma-glutamate	3.242	309.132	3.63534e-07	17.9291
	17.432	896.222	1.12767e-06	17.9415
	10.832	810.741	6.06229e-08	17.9494
	5.047	596.156	9.02803e-07	17.9614
2,5-Diamino-6-hydroxy-4-(5'-phosphoribosylamino)-pyrimidine	3.655	353.071	6.05191e-07	17.9626
	3.132	374.216	2.2403e-06	17.9915
	8.6	432.24	8.83257e-08	18
	5.157	262.088	6.42852e-08	18.036
	0.513	200.966	3.88704e-08	18.0746
2-Naphthoyl-CoA	16.114	921.168	1.22236e-07	18.081
	1.493	493.147	1.76067e-07	18.1227
Lymecycline	4.16	602.255	6.77672e-08	18.135
Pantothenic Acid	5.262	219.11	3.47939e-07	18.1434
	16.17	688.353	2.9656e-08	18.149
	16.9	231.129	3.16483e-08	18.1886
	19.505	761.438	8.58301e-08	18.2022
Longicaudatin	5.687	446.133	3.24075e-07	18.2149
	0.511	201.964	1.01642e-07	18.2169
(R)-S-Lactoylglutathione	2.932	379.102	2.33906e-06	18.2277
Erythronic acid	2.328	136.038	1.11304e-05	18.2401
	4.694	537.119	3.69909e-07	18.2681
	3.093	169.058	2.65264e-05	18.2692
	7.91	939.432	4.12508e-08	18.2734
	15.892	600.573	4.82652e-08	18.2849
	16.159	812.87	1.87731e-05	18.3188
	4.659	859.464	1.28131e-06	18.3456
	1.194	449.012	7.76405e-07	18.3638
S-(2-Hydroxyethyl)glutathione	2.77	351.11	5.78287e-08	18.4309
Hypoxanthine	16.185	994.286	9.46975e-07	18.447
	17.456	948.934	1.7601e-07	18.4796
PS(O-16:0/21:0)	16.179	791.614	1.62123e-07	18.5121
	3.868	506.175	1.81544e-06	18.5141
Adenosine 3',5'-bisphosphate (PAP)	0.946	427.03	9.84392e-08	18.5236
	7.068	733.295	2.28355e-07	18.5437
	4.537	594.14	7.91359e-08	18.6238
	15.877	704.803	1.86893e-06	18.6449
	17.396	939.489	6.36149e-08	18.6527
	15.889	773.049	2.10488e-07	18.668
Paramethasone acetate	3.977	434.214	4.76519e-08	18.7278
3-Isopropenylpimelyl-CoA	17.461	949.223	4.06827e-08	18.7308
	4.651	539.134	2.76522e-07	18.7847
Fludrocortisone	5.71	380.205	2.28417e-07	18.787
17-O-Acetylnorajmaline	5.23	354.19	2.24668e-07	18.8088
Stearic acid	20.685	284.271	9.33713e-06	18.8124
	4.607	487.229	4.2068e-07	18.8363
PE(20:5(5Z,8Z,11Z,14Z,17Z)/P-18:1(9Z))	21.874	747.516	2.91598e-08	18.9028
PE(15:0/20:1(11Z))	21.804	731.544	4.71832e-07	18.9635
	17.74	811.335	3.20869e-07	18.9906
	6.615	545.234	6.68222e-08	19.027
	17.392	955.7	5.9971e-08	19.1116
PI(20:2(11Z,14Z)/21:0)	17.384	932.645	6.74283e-08	19.1186
MIPC(d18:0/18:0)	16.168	971.633	1.63876e-06	19.1624
	16.113	754.228	6.92503e-08	19.1631
	17.737	936.16	3.94491e-07	19.358
	16.129	812.779	1.88651e-07	19.3838
	21.883	503.335	6.14307e-07	19.426
	3.312	436.126	3.04191e-07	19.618
MG(0:0/18:0/0:0)	20.647	358.308	2.76198e-06	19.7875
	10.826	935.777	2.74586e-08	19.8108
	17.378	951.322	3.87332e-08	19.8995
	15.881	650.049	1.94874e-08	19.9312
	16.16	894.463	1.77299e-08	20.0941
PA(22:6(4Z,7Z,10Z,13Z,16Z,19Z)/19:0)	21.761	763.515	4.08584e-06	20.1284
PI(18:0/0:0)	19.718	600.326	6.2589e-06	20.1495
	17.406	886.8	2.48642e-08	20.1587
PE(24:0/22:0)	17.403	887.733	3.44291e-08	20.1859
	17.411	905.979	3.03096e-08	20.2304
	3.058	241.07	1.21471e-06	20.3502
Folic acid	7.941	441.139	4.73175e-08	20.7424
	15.893	649.895	2.98365e-08	21.0565
	17.38	929.722	4.19499e-08	21.0874
Scopoloside I	14.269	932.462	4.15364e-06	21.6573
	15.616	650.28	7.07024e-08	22.1412
	3.177	555.131	4.51207e-07	22.3931
γ-Glu-Cys	1.498	250.062	1.6656e-08	22.7756
