# Supplementary material for: Metabolomic insights of macrophage responses to graphene nanoplatelets: Role of scavenger receptor CD36
Source: PLoS One. 2018 Nov 7;13(11):e0207042. doi: 10.1371/journal.pone.0207042 (PMC6221354; doi:10.1371/journal.pone.0207042)
Supplement: S4 Table — (XLSX) [file pone.0207042.s008.xlsx]

## Sheet: Sheet1
Proposed Structure	RT	Mass	p - Value	Log FC
	1.653	205.041	1.9272e-08	-21.2403
	5.362	542.309	2.87868e-10	-21.1767
3-Hydroxybenzaldehyde	2.061	122.033	4.40158e-09	-20.4914
	21.75	744.591	2.09936e-07	-20.4685
	21.754	774.595	6.62646e-06	-20.2332
PE(P-16:0/17:2(9Z,12Z))	21.79	685.507	3.80676e-07	-20.176
Glutathione, oxidized	2.477	612.152	9.1542e-06	-19.8467
PE-Cer(d14:2(4E,6E)/20:0(2OH))	21.802	674.502	1.43103e-09	-19.0957
	21.789	418.308	9.90906e-05	-19.0626
	21.78	544.446	5.56221e-05	-18.6396
PE-Cer(d14:2(4E,6E)/19:0)	21.786	644.498	2.41416e-06	-18.4678
Theonellasterol D	21.803	472.389	2.06115e-05	-18.3864
XMP	2.609	364.042	2.85599e-08	-18.3008
	21.554	674.51	1.28795e-05	-18.2414
PS(10:0/10:0)	5.758	567.323	2.93674e-07	-18.1359
D-4'-Phosphopantothenate	3.36	299.077	2.11233e-08	-18.1335
	0.817	488.109	5.0236e-08	-18.1258
Cholic acid glucuronide	11.719	584.315	7.71029e-08	-18.1086
PG(22:1(11Z)/0:0)	5.286	566.365	1.02884e-08	-18.0468
DG(15:0/14:1(9Z)/0:0)	21.791	524.442	5.09174e-06	-18.0364
	21.793	494.468	3.64816e-06	-18.0139
26,27-diethyl-1α,25-dihydroxy-22-thiavitamin D3 / 26,27-diethyl-1α,25-dihydroxy-22-thiacholecalciferol	8.098	490.349	2.36961e-07	-18.0032
	21.727	535.604	3.75651e-05	-17.9714
	21.845	509.448	2.65442e-07	-17.9338
	21.773	672.495	3.2022e-05	-17.9093
	2.077	379.123	1.30746e-08	-17.8996
	15.432	569.341	1.6279e-09	-17.8023
9-hydroxy-7E-Nonene-3,5-diynoic acid	2.414	164.047	1.01146e-09	-17.7965
	4.544	473.32	4.86076e-09	-17.7575
	17.412	989.518	1.59752e-08	-17.7085
DG(16:1(9Z)/15:0/0:0)	21.801	552.474	7.81633e-07	-17.6327
	10.828	811.006	4.64618e-09	-17.6287
	12.857	877.427	4.82572e-08	-17.5965
	14.498	455.117	1.10535e-07	-17.5704
	3.291	348.11	6.75242e-07	-17.5619
EPA (d5)	21.071	307.256	1.25854e-05	-17.5279
PI(18:0/0:0)	7.001	600.323	1.87738e-07	-17.4894
	0.854	287.22	3.22098e-07	-17.4815
	8.755	689.97	9.68222e-08	-17.4044
PG(20:0/0:0)	6.082	540.337	5.45024e-08	-17.3866
	20.637	479.335	6.64019e-06	-17.3379
N1,N5,N10-Triferuloyl spermidine	3.682	673.29	2.89336e-07	-17.3074
	4.356	284.075	1.01521e-06	-17.2733
PI(20:4(5Z,8Z,11Z,14Z)/0:0)	21.875	620.296	8.23835e-07	-17.2733
	1.591	550.169	2.27017e-07	-17.2636
	9.676	384.236	1.15689e-07	-17.2536
	3.657	525.182	3.29225e-10	-17.2536
	7.377	835.459	7.17966e-08	-17.2499
	10.738	480.269	5.39508e-07	-17.2428
	0.514	199.965	1.52618e-08	-17.2151
	19.878	401.349	1.23802e-06	-17.2122
	11.631	898.475	1.81973e-06	-17.1888
	13.346	693.401	1.73728e-07	-17.1711
LysoPE(0:0/22:6(4Z,7Z,10Z,13Z,16Z,19Z))	4.913	242.09	1.54441e-07	-17.169
	8.548	455.271	2.88807e-08	-17.1618
Uridine diphosphate-N-acetylglucosamine	0.913	607.081	3.98297e-07	-17.156
PG(18:3(9Z,12Z,15Z)/18:4(6Z,9Z,12Z,15Z))	10.885	764.471	5.46018e-08	-17.1404
N4-Acetylaminobutanal	21.948	129.079	7.87476e-06	-17.1265
	10.821	768.55	2.86056e-07	-17.123
	10.274	888.448	4.1313e-07	-17.0948
	17.039	819.201	8.67001e-07	-17.0801
	12.423	943.569	2.13214e-07	-17.0737
	4.513	400.209	6.43973e-08	-17.07
PS(22:6(4Z,7Z,10Z,13Z,16Z,19Z)/20:4(5Z,8Z,11Z,14Z))	11.099	855.509	4.30326e-07	-17.0513
	13.118	884.476	5.44403e-08	-17.0407
PG(20:2(11Z,14Z)/0:0)	7.345	558.301	3.33999e-06	-17.025
	12.607	588.343	6.06817e-07	-17.0182
	5.08	330.188	7.92766e-09	-17.0151
Uridine diphosphate-N-acetylglucosamine	5.158	426.235	6.9861e-09	-17.0039
	5.88	585.346	6.42297e-10	-16.9715
Pantetheine	7.385	278.13	8.44969e-07	-16.9691
	14.048	627.349	2.52495e-07	-16.9581
	19.634	599.958	3.46447e-06	-16.9532
PS(22:4(7Z,10Z,13Z,16Z)/0:0)	5.169	573.306	3.72952e-07	-16.9399
	1.595	630.132	3.3596e-08	-16.9322
	12.405	863.971	8.72145e-10	-16.9312
PS(8:0/8:0)	18.013	511.258	1.11723e-07	-16.9266
	0.516	224.98	2.34092e-08	-16.9171
	4.022	462.246	2.17961e-07	-16.8928
	0.508	130.044	6.75666e-08	-16.8758
	21.313	541.306	9.19203e-09	-16.8708
	2.127	711.105	3.18881e-07	-16.8586
methyl 8-[2-(2-formyl-vinyl)-3-hydroxy-5-oxo-cyclopentyl]-octanoate	8.227	310.18	9.02362e-09	-16.8512
	17.042	837.416	1.60301e-06	-16.8427
	11.138	974.527	5.88204e-07	-16.8424
	7.25	784.41	7.82045e-08	-16.8362
	10.257	491.274	6.35761e-09	-16.8296
	21.564	349.319	3.35502e-06	-16.829
	15.879	606.558	6.16867e-07	-16.7893
1(3)-glyceryl-PGF2α	6.061	428.275	2.68293e-08	-16.7874
3,4-Dehydrothiomorpholine-3-carboxylate	0.919	145.02	4.07319e-08	-16.7784
	19.498	257.271	4.15808e-07	-16.7743
	13.005	630.341	2.08398e-08	-16.7671
	14.987	642.405	1.55218e-08	-16.7623
	6.791	560.296	1.73486e-08	-16.7507
	0.969	161.015	5.61697e-08	-16.7467
	7.354	743.328	4.65752e-08	-16.7466
	12.703	316.111	1.51315e-07	-16.7442
Guanine	4.021	151.049	1.73732e-07	-16.727
	17.395	621.304	9.44694e-09	-16.7124
PS(12:0/0:0)	11.332	441.217	3.05348e-08	-16.6957
	8.236	476.297	7.325e-08	-16.6513
Sphinganine	18.363	301.298	3.89219e-07	-16.644
	12.558	645.365	1.05336e-07	-16.6098
	5.772	311.123	1.00827e-08	-16.6007
PS(22:2(13Z,16Z)/0:0)	6.826	577.333	2.12606e-07	-16.5941
	4.006	537.217	6.16251e-08	-16.5925
	0.774	135.041	2.92898e-09	-16.5813
	10.886	647.678	1.53141e-07	-16.5735
PG(17:2(9Z,12Z)/22:6(4Z,7Z,10Z,13Z,16Z,19Z))	11.919	804.496	3.33714e-09	-16.5396
	15.472	973.541	5.4526e-10	-16.5321
	19.616	459.262	5.9611e-08	-16.5251
	12.362	670.385	1.56801e-07	-16.5236
	0.625	177.001	1.04067e-09	-16.5212
2-deoxyecdysone 22-phosphate	5.327	528.289	2.02331e-08	-16.5179
	10.359	645.334	3.56912e-08	-16.4891
	11.946	593.65	3.95634e-08	-16.4598
	3.417	379.103	2.49765e-09	-16.441
(R)-S-Lactoylglutathione	3.761	357.123	3.31748e-09	-16.3832
	13.544	497.237	5.0986e-10	-16.3104
	17.32	783.865	6.61574e-08	16.8031
	19.512	838.366	1.26695e-07	16.8707
	9.193	636.851	7.04305e-08	16.9014
TG(14:0/16:1(9Z)/14:0) (d5)	16.108	753.683	6.68303e-08	16.9639
	15.892	944.836	8.07161e-08	16.9728
	21.581	467.38	1.49738e-07	17.0128
PI(18:1(9Z)/18:1(11Z))	8.746	884.527	5.06473e-07	17.0722
	10.521	897.346	1.88639e-07	17.156
	14.985	640.973	3.62282e-07	17.1603
Spongipregnoloside C	15.888	770.414	1.21143e-06	17.1941
	14.984	641.31	3.7409e-07	17.2945
Tyrosyl-Aspartate	3.151	274.118	5.13381e-07	17.2995
	21.884	453.432	5.41342e-07	17.3472
	15.874	772.776	3.29459e-07	17.3637
	15.215	600.648	1.09116e-07	17.3768
PS(14:1(9Z)/22:1(11Z))	17.496	787.53	9.0156e-07	17.3815
	17.322	784.063	3.15362e-08	17.3859
	17.736	935.772	2.48747e-06	17.4232
2-Naphthoyl-CoA	16.114	921.169	1.26875e-07	17.5247
	7.131	307.212	1.02072e-05	17.5279
S-Decyl GSH	6.766	447.245	6.10951e-06	17.5344
Lysyl-Isoleucine	0.953	259.188	1.21937e-06	17.5451
	17.456	948.934	7.72709e-07	17.5543
LysoPE(20:0/0:0)	20.857	549.343	6.09597e-07	17.559
3-Isopropenylpimelyl-CoA	17.461	949.223	1.0575e-06	17.5848
	17.387	787.302	4.46502e-08	17.66
	15.605	943.286	1.23831e-07	17.6888
	16.822	836.068	1.13656e-06	17.6943
	12.748	540.604	1.06207e-06	17.7602
	17.203	654.931	9.24179e-07	17.7664
	17.485	984.316	8.46456e-08	17.7715
	6.367	335.208	4.14457e-06	17.7945
PE(P-19:1(12Z)/0:0)	4.685	477.328	2.58904e-06	17.7967
	16.824	988.354	4.65829e-06	17.8004
Linoleamide	20.02	279.256	1.10641e-07	17.8184
	15.894	773.232	1.58965e-07	17.8286
	16.25	272.083	7.02457e-08	17.8837
	6.197	653.381	1.16955e-06	17.9131
	21.605	669.505	9.95624e-08	17.9337
	17.385	809.886	3.76161e-08	17.9361
	15.884	773.141	4.78238e-07	17.9423
	17.452	949.08	1.35279e-07	17.9535
	4.485	742.326	3.30065e-06	17.954
	16.9	231.129	3.58326e-06	18.0321
	7.894	510.276	6.49179e-07	18.0477
	19.505	761.438	3.49045e-08	18.1101
	17.402	961.386	4.70073e-07	18.1351
	21.86	730.705	2.81678e-07	18.2001
	16.106	753.774	1.42186e-07	18.2172
	17.398	865.536	6.23421e-08	18.2359
PS(O-18:0/18:2(9Z,12Z))	21.751	773.556	1.6422e-05	18.2664
	17.64	987.52	4.37062e-06	18.3797
	21.778	599.515	4.5064e-05	18.4659
PGF2alpha-d4	21.886	358.267	1.4032e-06	18.4874
	16.113	754.23	1.10845e-07	18.5187
	15.886	768.783	9.43887e-06	18.5525
	16.821	724.727	5.75933e-06	18.6262
	17.379	952.014	2.63342e-05	18.6523
	17.378	951.322	1.72036e-06	18.6865
	17.396	939.489	4.35869e-06	18.8543
	17.406	887.588	6.06541e-08	18.8793
	17.737	936.312	5.74657e-07	18.8992
PE(18:2(9Z,12Z)/16:0)	21.804	715.569	5.12682e-06	18.9024
Stearic acid	20.685	284.271	6.82575e-05	18.9285
	17.746	935.923	5.50192e-07	18.9317
PE(17:2(9Z,12Z)/20:1(11Z))	21.781	755.545	2.36322e-05	18.9362
	6.677	400.178	7.48849e-06	18.9802
MIPC(d18:0/18:0)	16.168	971.636	5.44541e-07	19.0072
	21.794	613.549	3.96158e-07	19.057
	17.377	951.398	4.38078e-06	19.2092
PE(17:2(9Z,12Z)/20:0)	21.861	757.552	1.01143e-05	19.2442
bacteriohopane-,32,33,34-triol-35-(N-(9-cyclohexyl-nonanoyl))-glucosamine	17.38	951.938	1.28986e-05	19.3294
	21.766	577.652	8.61419e-05	19.3774
PI(18:0/17:0)	19.613	852.562	0.000171584	19.3925
	21.555	734.563	0.000217599	19.3926
	16.166	813.415	1.15819e-07	19.4086
	16.181	812.96	2.38057e-07	19.4108
	17.401	887.593	4.21141e-08	19.44
	4.018	246.121	3.48478e-08	19.4679
PE(24:0/22:0)	17.403	887.738	6.76412e-08	19.4735
PI(20:5(5Z,8Z,11Z,14Z,17Z)/13:0)	16.827	814.471	5.45401e-06	19.5108
	17.411	905.979	2.75323e-08	19.6196
	16.156	993.84	6.14167e-08	19.7407
	17.381	929.724	1.36654e-05	19.9725
	21.133	409.341	2.16499e-05	20.0245
PG(14:0/14:1(9Z))	21.788	664.424	8.96858e-08	20.0573
	15.893	649.895	2.183e-06	20.1124
	15.887	650.126	3.71621e-06	20.2139
	21.891	377.777	1.46345e-06	20.275
PE(20:1(11Z)/15:0)	21.808	731.544	6.27467e-06	20.4505
	21.921	742.53	1.61253e-06	20.4549
PA(19:0/22:6(4Z,7Z,10Z,13Z,16Z,19Z))	21.761	763.523	2.70752e-08	20.795
	15.881	650.049	2.76348e-08	20.926
N-oleoyl histidine	19.579	419.315	6.20154e-05	21.6389
N-oleoyl glutamine	21.114	410.314	1.19102e-05	21.8526
8-Hydroxyadenine	15.876	682.32	1.93796e-08	22.3421
PE-Cer(d14:1(4E)/23:0)	21.508	702.569	0.000121675	23.1551
