# Supplementary material for: Metabolomic insights of macrophage responses to graphene nanoplatelets: Role of scavenger receptor CD36
Source: PLoS One. 2018 Nov 7;13(11):e0207042. doi: 10.1371/journal.pone.0207042 (PMC6221354; doi:10.1371/journal.pone.0207042)
Supplement: S5 Table — (XLSX) [file pone.0207042.s009.xlsx]

## Sheet: Sheet1
Proposed Structure	RT	Mass	P-Value	Log FC
NAGABA	21.802	389.296	3.47276e-07	-20.1472
	21.554	674.51	0.000119454	-19.8792
PE-Cer(d14:1(4E)/22:0(2OH))	21.791	704.551	3.27662e-06	-19.479
PE-Cer(d15:1(4E)/20:0(2OH))	21.79	690.532	3.83034e-09	-19.4578
	21.777	692.551	0.000132783	-19.3896
Prosopinine	18.704	288.23	4.58552e-06	-19.2344
	21.754	774.595	3.44665e-05	-19.0472
PE-Cer(d15:2(4E,6E)/22:0(2OH))	21.802	716.551	1.29675e-06	-19.0411
DG(15:0/17:2(9Z,12Z)/0:0)[iso2]	21.781	564.474	9.19054e-07	-19.0167
GlcCer(d14:2(4E,6E)/16:0)	21.552	641.485	8.71143e-07	-18.9613
DG(18:3(6Z,9Z,12Z)/14:0/0:0)	21.779	562.457	3.00402e-06	-18.7758
	21.556	632.5	1.21736e-08	-18.6766
PE-Cer(d15:1(4E)/18:0)	21.802	608.553	4.43146e-07	-18.6578
DG(17:2(9Z,12Z)/20:4(5Z,8Z,11Z,14Z)/0:0)[iso2]	21.822	626.496	1.43737e-07	-18.5401
PG(22:0/22:2(13Z,16Z))	21.786	886.634	3.11128e-07	-18.5306
PE(17:1(9Z)/17:0)	21.542	717.536	4.57034e-07	-18.5218
	21.792	930.672	5.4828e-09	-18.4008
PE-Cer(d14:1(4E)/18:0(2OH))	21.783	648.491	5.02362e-06	-18.3854
DG(12:0/17:0/0:0)[iso2]	21.548	526.459	2.04557e-06	-18.2898
DG(14:1(9Z)/17:0/0:0)[iso2]	21.802	552.473	2.17578e-07	-18.2803
DG(12:0/20:2(11Z,14Z)/0:0)[iso2]	21.559	564.475	1.20993e-06	-18.2783
PE(21:0/16:0)	20.673	761.586	9.89666e-06	-18.169
	10.828	811.006	1.66345e-06	-18.1528
15-HETE-DA	21.535	437.289	7.64225e-07	-18.0459
DG(14:0/16:1(9Z)/0:0)	21.558	538.458	3.1852e-06	-18.0087
	21.955	124.979	1.56039e-06	-17.9473
	20.505	551.394	8.17828e-07	-17.8973
PA(22:1(11Z)/22:4(7Z,10Z,13Z,16Z))	21.564	806.582	2.06626e-07	-17.8845
PGS	21.561	886.636	8.92379e-09	-17.7754
(24R,25S)-25,26-epoxy-1α,24-dihydroxy-27-norvitamin D3 / (24R,25S)-25,26-epoxy-1α,24-dihydroxy-27-norcholecalciferol	21.999	416.293	3.28491e-06	-17.7753
Dichotellate A	21.548	418.308	1.14246e-05	-17.7166
2,4-diamino-butyric acid	2.959	118.076	4.67866e-09	-17.6971
GlcCer(d16:2(4E,6E)/18:0(2OH))	21.551	713.545	1.82055e-09	-17.6547
18:3 Campesteryl ester	21.546	660.583	1.3211e-07	-17.4416
PI(20:5(5Z,8Z,11Z,14Z,17Z)/22:2(13Z,16Z))	11.138	936.573	1.34383e-08	-17.4348
N-palmitoyl methionine	20.029	387.281	0.000261276	-17.3727
PI(20:4(5Z,8Z,11Z,14Z)/0:0)	21.875	620.296	3.28856e-06	-17.3058
DG(13:0/16:1(9Z)/0:0)[iso2]	21.792	524.443	3.69014e-05	-17.1502
	17.415	810.084	5.69854e-06	-17.1391
PI(18:1(9Z)/0:0)	20.635	598.314	4.36841e-09	-17.0424
	21.793	492.45	4.83561e-05	-16.9518
	19.05	992.213	9.75305e-06	-16.9122
DG(20:0/20:5(5Z,8Z,11Z,14Z,17Z)/0:0)[iso2]	21.802	670.556	7.71898e-05	-16.8376
N-arachidonoyl alanine	20.827	375.281	2.191e-05	-16.8162
	20.119	988.559	3.79999e-07	-16.7082
	1.826	248.046	1.58403e-08	-16.676
PI(20:1(11Z)/0:0)	21.531	626.343	7.84912e-06	-16.6676
3,4-dihydroxy-9,10-secoandrosta-1,3,5(10)-triene-9,17-dione	5.092	316.162	5.90288e-08	-16.5564
	11.088	720.75	4.97684e-07	-16.5563
	21.802	490.399	0.000405393	-16.47
(R)-(+)-2-Pyrrolidone-5-carboxylic acid	7.939	130.026	1.44311e-09	-16.4054
1-(14-methyl-pentadecanyl)-2-(8-[3]-ladderane-octanyl)-sn-glycerol	21.816	588.551	1.3241e-05	-16.3895
PI(O-18:0/22:6(4Z,7Z,10Z,13Z,16Z,19Z))	12.926	896.571	4.80421e-06	-16.2996
C19 Sphingosine-1-phosphate	21.573	393.264	1.26586e-09	-16.285
	9.08	168.069	3.89737e-09	-16.1674
PI(16:1(9Z)/16:0)	20.653	809.497	0.000146898	-16.1531
PS(P-18:0/0:0)	19.474	509.311	7.48514e-09	-16.1039
	3.411	244.075	7.9652e-07	-16.0973
	21.532	450.405	4.27752e-06	-16.0389
Pteroic acid	8.62	290.115	5.30356e-09	-15.9647
DG(12:0/17:1(9Z)/0:0)[iso2]	21.556	524.447	4.02331e-06	-15.8759
	8.963	861.396	0.00026906	-15.8608
S-(2-carboxypropyl)-Cysteamine	4.104	185.051	6.16516e-05	-15.8295
	20.769	639.95	0.000185921	-15.8102
	1.095	350.047	6.97915e-06	-15.7855
PE(P-16:0/0:0)	3.178	437.284	1.42988e-06	-15.7607
	13.63	462.167	1.78292e-07	-15.7424
	20.547	625.922	0.000194576	-15.683
	1.613	730.178	1.14321e-05	-15.5709
Riboflavin (Vitamin B2)	6.387	376.136	3.84977e-09	-15.5305
	14.416	797.741	1.47008e-05	-15.4762
Cysteic acid	21.939	190.989	4.10362e-09	-15.3786
	10.296	502.957	8.37031e-07	-15.378
PS(17:0/0:0)	21.122	511.291	0.000295862	-15.3685
PG(17:2(9Z,12Z)/20:5(5Z,8Z,11Z,14Z,17Z))	20.566	778.478	1.81598e-05	-15.3573
	8.742	887.53	3.46112e-06	-15.3237
alhpa-tocopheronic acid	6.359	296.165	5.29496e-08	-15.3205
	10.989	745.743	2.78237e-06	-15.2214
γ-Glutamyl-β-cyanoalanine	3.088	243.085	2.21174e-07	-15.1033
	19.521	441.344	0.000204013	-15.0707
2-decene-4,6,8-triyn-1-al	4.514	142.042	2.17865e-08	-15.0484
TG(17:1(9Z)/20:4(5Z,8Z,11Z,14Z)/22:1(11Z))[iso6]	16.529	948.824	9.15275e-06	-14.9986
Folic acid	8.914	442.123	1.00124e-08	-14.8802
Persin	20.401	380.294	1.45525e-05	-14.7651
	2.105	484.085	1.77684e-06	-14.7119
	14.295	656.743	0.000269876	-14.6963
Cer(d14:1/24:1)	21.71	591.564	0.000542631	-14.5538
29-demethylgeodisterol-O-sulfite	4.898	548.228	1.28393e-05	-14.5037
	21.878	346.108	3.414e-06	-14.4925
	1.802	356.202	4.59618e-06	-14.4924
Adenosine triphosphate (ATP)	0.985	506.995	1.22093e-05	-14.4635
	5.154	434.099	1.45863e-07	-14.3204
	3.273	341.157	9.38048e-05	-14.2922
	0.908	667.017	6.21842e-05	-14.0525
	19.799	768.122	0.000597445	-13.9601
	21.764	462.122	0.000202578	-13.6158
	5.979	411.076	0.000328772	-13.3264
S-(Formylmethyl)glutathione	4.209	349.094	1.31861e-05	-13.3187
	3.677	568.141	1.06844e-06	-13.1429
	0.51	115.978	5.82433e-08	-13.0294
PI(20:4(5Z,8Z,11Z,14Z)/16:0)	19.537	858.526	0.00120853	-3.96189
TG(12:0/18:1(9Z)/22:0)[iso6]	19.525	860.776	0.000347075	-3.69288
22-deoxy-20,21-dihydroxyecdysone	20.835	480.309	0.000155541	-3.6675
	20.094	637.301	0.000190809	-3.66547
	5.157	262.088	9.05409e-05	-3.63338
PA(O-16:0/0:0)	21.271	396.263	0.000391207	-3.58702
	9.449	376.138	8.5645e-06	-3.18102
	0.917	191.025	0.00154746	-3.06806
	10.763	687.333	0.000116303	-2.72794
	10.211	938.082	0.00113617	-2.62255
	10.986	734.958	0.00138534	-2.43239
	10.993	735.158	0.00157723	-2.39061
	5.319	353.071	0.000392447	-2.29765
	21.046	372.287	0.00189266	-2.12824
Deoxyloganin tetraacetate	4.919	542.197	0.00116594	-2.10583
	4.022	480.257	0.000506062	-2.0865
	10.209	938.283	0.0010487	-2.05183
	0.916	234.988	0.00154638	-2.02487
	19.472	420.309	0.00147549	-1.75025
PG(13:0/0:0)	19.616	442.235	0.00100206	-1.57935
Lumichrome	13.085	242.08	0.000526319	-1.52424
	4.016	529.189	0.00151897	-1.35864
	20.51	357.972	0.000361853	1.02284
	17.832	419.233	0.00183185	1.0258
	20.506	115.045	0.00214062	1.02957
	20.508	359.97	0.000554928	1.04194
2,5-Dichloro-4-oxohex-2-enedioate	0.556	225.944	0.000110762	1.06328
Sebacic acid	18.611	202.12	0.00122117	1.08655
	8.983	318.113	0.00210748	1.15236
Uridine 2'-phosphate	0.944	324.036	0.000492297	1.20722
11-Chloro-8E,10E-undecadien-1-ol	18.651	202.11	0.000140703	1.21054
PI(O-18:0/0:0)	21.177	586.35	0.00120153	1.25583
	3.662	328.127	0.00197098	1.31997
3,4-dichloro-tridecanoic acid	0.779	282.115	0.000152628	1.43311
	15.881	650.049	0.00164759	1.59892
	0.777	121.064	0.00162979	1.62049
3,7-Dimethyl-8,11-dioxo-2E,6E,9E-dodecatrienal	16.25	234.127	0.00122975	1.70922
	19.505	761.438	0.000722195	1.80589
	8.481	254.19	0.000109778	2.14529
LysoPE(0:0/18:4(6Z,9Z,12Z,15Z))	4.478	474.241	0.00033464	2.33377
N-[(3a,5b,7b)-7-hydroxy-24-oxo-3-(sulfoxy)cholan-24-yl]-Glycine	18.53	529.275	3.18822e-08	14.086
	5.75	400.231	3.27485e-06	14.6193
	0.746	128.132	4.04339e-07	14.6494
PG(18:1(9Z)/20:4(5Z,8Z,11Z,14Z))	19.533	797.52	0.000568117	14.8735
N-oleoyl histidine	19.298	419.314	6.36196e-05	15.1106
	19.625	482.371	0.000305377	15.2718
	8.384	427.246	3.69537e-06	15.6497
12-HETE-Ala	19.319	391.272	4.20831e-08	15.6882
PS(P-20:0/18:1(9Z))	21.571	801.58	5.92492e-06	15.7014
oleanolic acid 3-O-beta-D-glucosiduronic acid	21.177	632.393	1.16511e-05	15.739
	19.646	451.413	0.000160669	15.7765
	14.263	654.033	0.000155747	15.85
Ricinelaidic acid	9.146	320.23	7.58397e-05	15.8766
Asparaginyl-Valine	2.217	231.121	8.10672e-08	15.918
PI(15:1(9Z)/14:1(9Z))	22.175	764.448	3.75237e-07	15.968
Leukotriene C4	6.624	643.314	3.98133e-07	16.0226
Cer(d14:2(4E,6E)/18:1(9Z))	19.718	505.447	0.000219263	16.0384
Lysyl-Glutamate	3.295	275.144	6.55722e-07	16.0438
	5.08	330.188	1.50062e-05	16.0448
DG(14:1(9Z)/17:2(9Z,12Z)/0:0)[iso2]	20.687	548.447	0.000583655	16.0565
PE(P-16:0/14:0)	21.007	647.483	4.69935e-06	16.0791
	0.703	238.947	4.0349e-07	16.0842
	8.945	330.226	7.95585e-08	16.1109
26,27-diethyl-1α,25-dihydroxy-20,21-didehydro-23-oxavitamin D3 / 26,27-diethyl-1α,25-dihydroxy-20,21-didehydro-23-oxacholecalciferol	18.471	455.336	4.13081e-08	16.1695
5alpha-hydroxycholesterol	18.785	404.363	1.73719e-07	16.177
Stoloniferone O	20.599	426.308	1.61038e-06	16.1856
13(S)-HOTrE	9.057	312.228	2.3067e-06	16.2436
Cytosine	3.64	111.043	3.03134e-08	16.3315
PE(14:0/P-18:1(9Z))	20.849	691.509	4.22698e-08	16.3571
N-stearoyl serine	19.363	371.303	3.08255e-08	16.3707
PA(P-18:0/0:0)	8.912	422.275	3.05448e-06	16.4065
C-2 Ceramide	19.741	341.293	2.60365e-07	16.4522
3-dehydroecdysone	19.817	462.298	3.96255e-07	16.5764
N-(tetradecanoyl)-deoxysphing-4-enine-1-sulfonate	21.528	573.448	8.49044e-07	16.5901
Cer(d15:2(4E,6E)/20:0(2OH))	20.912	565.502	5.3821e-08	16.723
1(3)-glyceryl-PGF2α	21.111	428.278	7.61714e-06	16.7358
	19.824	523.434	0.000313684	16.75
5,8-Eicosadienoic acid, 7,7-dimethyl-, (Z,Z)-	19.982	336.301	8.70545e-05	16.8412
Cer(d16:2(4E,6E)/22:1(13Z)(2OH))	21.472	605.535	1.75015e-08	16.8932
3',4'-Dihydrorhodovibrin	21.792	586.478	1.45881e-05	16.9067
	20.055	490.353	1.10574e-05	16.9427
PG(20:5(5Z,8Z,11Z,14Z,17Z)/0:0)	19.618	548.277	9.31849e-06	16.9865
PE(17:2(9Z,12Z)/0:0)	6.587	502.214	2.05817e-07	17.2328
	6.24	527.286	5.21962e-05	17.324
PE(21:0/22:1(11Z))	21.19	843.673	0.000165878	17.5204
	21.197	429.336	2.74972e-05	17.523
	16.185	956.329	1.83245e-05	17.6942
PS(20:4(5Z,8Z,11Z,14Z)/18:0)	19.613	811.537	0.000121748	17.9233
PS(O-18:0/18:2(9Z,12Z))	21.567	773.558	1.50085e-05	18.0097
PE(P-18:1(9Z)/15:0)	21.605	687.518	5.45172e-08	18.1983
	21.86	730.705	2.08967e-07	18.4647
PS(16:0/20:0)	21.751	791.567	1.47914e-05	18.5309
CDP-DG(18:1(9Z)/18:1(9Z))	17.64	1005.53	3.9297e-06	18.6443
PGF2alpha-d4	21.886	360.303	1.20426e-06	18.7519
PS(P-20:0/13:0)	21.804	733.579	4.5956e-06	19.167
CerP(d18:0/16:0)	21.829	619.489	2.11456e-08	19.2121
PE(22:5(7Z,10Z,13Z,16Z,19Z)/P-18:1(11Z))	21.861	775.562	9.33122e-06	19.5088
PS(P-20:0/18:3(9Z,12Z,15Z))	21.58	797.557	0.000861777	19.6028
PI(P-18:0/20:4(5Z,8Z,11Z,14Z))	19.613	870.572	0.000162497	19.6571
Phenylalanyl-Arginine	5.973	305.202	3.15551e-06	19.7289
Glu-Val	4.018	268.103	1.54921e-08	19.7325
PE-Cer(d14:1(4E)/21:0)	21.491	674.537	0.000110205	20.0314
PG(14:0/14:1(9Z))	21.788	664.424	5.72128e-08	20.3218
PS(O-20:0/14:0)	21.808	749.554	5.60896e-06	20.715
PA(P-20:0/22:6(4Z,7Z,10Z,13Z,16Z,19Z))	21.921	761.556	1.37993e-06	20.7195
PA(22:6(4Z,7Z,10Z,13Z,16Z,19Z)/19:0)	21.761	763.523	1.25124e-08	21.0595
	21.641	673.648	0.000787256	21.6898
PE(18:0/14:0)	21.552	691.516	3.07337e-08	21.7652
