# Supplementary material for: Metabolomic insights of macrophage responses to graphene nanoplatelets: Role of scavenger receptor CD36
Source: PLoS One. 2018 Nov 7;13(11):e0207042. doi: 10.1371/journal.pone.0207042 (PMC6221354; doi:10.1371/journal.pone.0207042)
Supplement: S6 Table — (XLSX) [file pone.0207042.s010.xlsx]

## Sheet: Sheet1
Proposed Structure	RT	Mass	p - Value	Log FC
	7.939	290.115	1.12947e-09	-21.259
PE(12:0/20:0)[U]	21.552	691.516	1.8581e-08	-20.8139
	21.556	746.601	2.28946e-06	-20.5165
	7.91	939.432	1.42263e-09	-20.0837
PE-Cer(d15:2(4E,6E)/22:0)	21.776	701.531	2.28994e-05	-19.5046
(R)-(+)-2-Pyrrolidone-5-carboxylic acid	7.939	130.026	1.85154e-09	-19.2352
N-hydroxy arachidonoyl amine	10.567	319.249	4.32396e-10	-19.1829
	10.222	669.772	9.16542e-08	-18.9357
	2.113	109.028	3.96862e-07	-18.6213
2-glyceryl-PGF2α	5.158	448.216	2.21579e-08	-18.3716
	4.904	370.248	8.887e-10	-18.3456
	0.913	651.044	4.76264e-08	-18.1395
	10.828	811.006	6.77367e-09	-18.1231
PE(22:4(7Z,10Z,13Z,16Z)/22:4(7Z,10Z,13Z,16Z))	12.909	843.58	2.68464e-09	-17.9947
PGF2alpha-d4	21.886	360.303	1.53719e-08	-17.9328
PA(20:1(11Z)/18:4(6Z,9Z,12Z,15Z))	10.835	738.458	7.11311e-08	-17.9216
S-(2-Hydroxyethyl)glutathione	2.77	352.093	5.66013e-08	-17.9108
	0.969	161.015	1.32465e-07	-17.8835
	10.384	677.063	1.47976e-07	-17.8772
PA(P-20:0/22:6(4Z,7Z,10Z,13Z,16Z,19Z))	21.921	761.556	1.10214e-08	-17.8637
	0.514	199.965	2.28256e-08	-17.82
	21.853	401.266	3.54267e-06	-17.7929
S-Decyl GSH	6.766	447.245	1.40765e-08	-17.7765
	1.95	225.074	4.17432e-07	-17.7431
XMP	2.609	364.042	2.23773e-06	-17.7164
	3.191	786.129	1.39916e-07	-17.5973
	15.339	870.145	1.92018e-06	-17.5786
PS(8:0/8:0)	7.894	528.284	4.13854e-09	-17.5549
	3.191	538.086	9.77682e-08	-17.5486
PE(6:0/6:0)	12.392	411.2	1.14493e-07	-17.5195
Uridine diphosphate-N-acetylglucosamine	0.913	607.081	1.13902e-08	-17.5179
	0.516	224.98	3.62724e-08	-17.4986
PA(12:0/14:1(9Z))	7.001	562.367	8.07675e-09	-17.4739
	4.65	522.107	2.24136e-07	-17.4556
	21.779	778.591	6.58843e-07	-17.4498
PS(16:0/0:0)	7.005	479.266	6.98803e-09	-17.4439
PI(O-20:0/17:1(9Z))	10.823	864.605	6.58124e-09	-17.4283
	2.593	237.085	6.60933e-07	-17.4074
PI(20:5(5Z,8Z,11Z,14Z,17Z)/22:2(13Z,16Z))	11.138	936.574	2.37826e-06	-17.3988
	13.131	864.291	4.4383e-07	-17.3938
	1.487	550.168	9.18945e-08	-17.381
	13.23	625.375	1.17175e-07	-17.355
	3.291	328.164	6.52138e-09	-17.3497
Digitoxic acid	12.377	164.068	7.32762e-09	-17.3162
	11.088	720.75	2.5208e-06	-17.3027
	13.447	719.369	4.60899e-06	-17.2862
	9.449	376.138	4.57728e-07	-17.2846
DL-2-hydroxy caproic acid	0.508	132.08	1.39317e-08	-17.2822
(23S,25R)-12alpha,17alpha,23-trihydroxyspirost-5-en-3beta-yl O-alpha-L-rhamnopyranosyl-(1-2)-beta-D-glucopyranoside	7.518	786.446	7.56812e-08	-17.2264
	3.657	525.182	1.48786e-06	-17.2122
Paramethasone acetate	3.977	434.215	1.12928e-07	-17.1948
	7.94	147.051	9.29473e-08	-17.1825
	10.031	374.122	4.36997e-07	-17.1689
	19.112	422.212	1.44599e-07	-17.1585
1a,1b-dihomo-PGD2	4.513	380.261	2.04333e-07	-17.1377
LysoPE(0:0/22:6(4Z,7Z,10Z,13Z,16Z,19Z))	4.913	242.09	4.56153e-08	-17.1303
	19.049	595.328	4.03132e-09	-17.1299
LysoPE(0:0/18:4(6Z,9Z,12Z,15Z))	4.478	474.241	1.86906e-07	-17.1238
5'-S-Methyl-5'-thioinosine	7.138	298.073	6.37386e-07	-17.0892
Leu-Gly-Pro	4.061	285.169	2.21481e-08	-17.0659
	8.41	589.224	4.79759e-09	-17.0646
	6.539	618.251	1.47593e-07	-17.0508
PS(22:6(4Z,7Z,10Z,13Z,16Z,19Z)/20:4(5Z,8Z,11Z,14Z))	4.659	855.492	7.07733e-07	-17.0489
	1.356	171.033	6.79256e-08	-17.0407
2,4-diamino-butyric acid	2.959	118.075	4.89682e-09	-17.0083
5'-guanylate diphosphate (guanosine diphosphate)	0.968	443.022	6.06196e-08	-16.9849
	0.798	425.984	3.41567e-08	-16.9787
Riboflavin (Vitamin B2)	6.387	376.136	2.30903e-07	-16.9725
	0.817	488.109	2.30957e-07	-16.965
	17.469	991.725	2.48727e-08	-16.958
TG(16:0/17:0/21:0)[iso6]	16.153	890.838	2.87086e-10	-16.9512
	16.999	800.294	6.02719e-08	-16.9482
PE(18:3(6Z,9Z,12Z)/22:6(4Z,7Z,10Z,13Z,16Z,19Z))	9.422	785.5	4.70782e-08	-16.9363
	0.794	610.022	7.89464e-10	-16.9156
	2.942	317.112	1.22363e-09	-16.9138
	0.774	135.041	7.80922e-08	-16.9136
Lumichrome	13.085	242.08	9.03607e-08	-16.9078
3-beta-hydroxy-4-beta-methyl-5-alpha-cholest-7-ene-4-alpha-carbaldehyde	19.982	428.361	3.40448e-09	-16.9043
PIP(18:1(9Z)/20:4(8Z,11Z,14Z,17Z))	8.523	964.509	2.24224e-06	-16.8947
PI(20:0/22:0)	10.198	945.715	1.55802e-07	-16.8494
	16.14	872.158	2.1781e-07	-16.8401
	0.916	234.988	2.91305e-07	-16.8354
	0.517	264.008	3.27735e-08	-16.8283
	10.382	947.085	1.87122e-07	-16.8224
	10.558	989.519	9.18805e-09	-16.8158
	13.381	721.745	1.47581e-07	-16.7994
	4.43	224.972	1.00571e-07	-16.7771
Histidinyl-Leucine	1.87	268.153	4.49006e-09	-16.7743
	11.483	789.023	4.3162e-09	-16.7703
PG(O-20:0/20:2(11Z,14Z))	17.137	818.655	1.00632e-07	-16.7686
	1.493	493.147	2.81439e-08	-16.7651
Glu-Val	4.018	268.103	1.94264e-09	-16.7635
	5.829	251.065	3.32319e-09	-16.7604
N-acetyl-LTE4	8.236	481.253	1.07568e-08	-16.7601
Prosopinine	18.704	288.23	5.54884e-10	-16.7495
	0.796	588.037	1.8782e-07	-16.7448
8,9,10,11-Tetrafluoro-8E,10E-dodecadien-1-ol	4.315	254.134	6.01005e-09	-16.7347
	10.832	810.741	3.33789e-08	-16.7162
	0.965	752.122	4.96447e-08	-16.7125
	10.385	948.268	1.18538e-07	-16.699
L-Aspartic Acid	0.65	133.037	4.77142e-08	-16.6927
PE(22:5(7Z,10Z,13Z,16Z,19Z)/22:4(7Z,10Z,13Z,16Z))	13.228	841.563	5.09516e-09	-16.6876
DG(20:0/21:0/0:0)[iso2]	10.384	694.643	1.16477e-07	-16.6819
3,4-Dehydrothiomorpholine-3-carboxylate	0.919	145.019	1.41336e-09	-16.6608
	1.653	205.041	1.00133e-08	-16.6572
	0.625	177.001	1.0611e-09	-16.6546
Digitoxic acid	13.059	164.069	3.9362e-08	-16.6245
PI(22:1(11Z)/22:4(7Z,10Z,13Z,16Z))	17.143	968.633	6.75402e-09	-16.6162
Phospho-L-serine	0.658	185.011	1.81234e-08	-16.5927
	5.319	353.071	1.37126e-08	-16.5747
	9.193	636.851	8.22883e-09	-16.5732
N-oleoyl glutamine	21.114	410.314	4.59288e-09	-16.4606
N-Succinyl-L-diaminopimelic acid	8.62	290.115	3.99578e-09	-16.4418
2-Methoxyestrone 3-glucuronide	5.541	476.202	2.65967e-09	-16.4062
Folic acid	7.941	442.123	1.70399e-10	-16.4062
PE(O-16:0/18:2(9Z,12Z))	17.413	701.534	1.75031e-09	-16.3932
Diiodoacetic acid	9.246	311.81	2.82366e-06	-4.24473
N-oleoyl histidine	19.579	419.315	1.27583e-06	-2.50049
3,4-dichloro-tridecanoic acid	0.779	282.115	8.85547e-05	1.36547
	8.788	360.189	6.49961e-09	16.7629
	1.124	414.017	2.35821e-08	16.8117
	10.388	788.904	1.08016e-07	16.8203
Lysyl-Proline	3.727	243.157	2.29403e-08	16.9616
PE(18:0/0:0)	5.174	481.324	5.27567e-08	16.9686
	0.701	211.946	3.18333e-08	16.9985
	12.735	574.282	3.91605e-09	17.0502
	3.312	454.136	4.20263e-08	17.0696
	6.367	358.174	1.37594e-07	17.1553
	5.157	262.088	3.90624e-06	17.1729
	21.86	730.705	3.58859e-07	17.2088
12R-acetoxy-punaglandin 3	4.015	538.2	1.13887e-06	17.339
(Ac)2-L-Lys-D-Ala-D-Ala	6.441	372.201	5.72504e-06	17.396
	1.595	630.132	1.68577e-07	17.4052
	11.481	788.822	1.84999e-05	17.509
	8.394	201.045	2.38005e-06	17.5462
PG(20:0/0:0)	6.791	540.349	2.00794e-08	17.5541
	0.777	121.064	2.99053e-09	17.5743
	9.08	168.069	2.02802e-06	17.6401
Aspartyl-Arginine	5.772	294.096	3.87675e-06	17.656
Prosopinine	19.631	287.246	2.36022e-08	17.68
	4.356	284.075	7.05724e-08	17.7749
	7.134	162.034	8.20452e-06	17.907
PG(12:0/18:3(9Z,12Z,15Z))	7.168	704.41	4.88269e-07	17.9092
DG(12:0/17:0/0:0)[iso2]	21.815	526.454	1.2868e-07	18.0617
	0.741	129.042	1.80422e-05	18.1522
N-(tetradecanoyl)-deoxysphing-4-enine-1-sulfonate	21.528	573.448	4.71263e-05	18.2844
PI(20:4(5Z,8Z,11Z,14Z)/0:0)	21.875	620.303	1.04283e-06	18.3489
PS(P-20:0/18:1(9Z))	21.781	801.587	1.0914e-07	18.3893
	21.793	450.406	7.74255e-07	18.9848
LysoPE(14:1(9Z)/0:0)	19.505	424.228	0.00016908	19.2541
	4.002	150.089	2.49259e-09	19.3295
PS(18:0/18:1(9Z))	20.888	807.557	2.0309e-05	19.8861
	21.884	453.432	1.42517e-06	20.3165
25-hydroxy-cholesterol(d3)	21.133	405.369	1.00698e-08	21.3622
Cholic acid glucuronide	19.401	406.089	6.02606e-05	21.5005
Lepadin D	20.02	297.266	1.10173e-05	21.7142
PI(P-18:0/20:4(5Z,8Z,11Z,14Z))	19.613	870.572	4.50492e-05	22.0713
